# Supplementary material for: Interspecific variations in the gastrointestinal microbiota in penguins
Source: Microbiologyopen. 2013 Jan 25;2(1):195–204. doi: 10.1002/mbo3.66 (PMC3584224; doi:10.1002/mbo3.66)
Supplement: Supplementary file 6 [file mbo30002-0195-SD6.xls]

## Sheet: Phylum
Taxa	P 6	P.adj	FDR qValue	Median 3	Median 2	Median 1
Tenericutes	0	0	0	0.000734	0.023173	0.004556
Fusobacteria	0	0	0	0.001468	0.01426	0.18041
Actinobacteria	0	0	0	0.070485	0.12656	0.042369
Unclassified	6e-06	6.6e-05	1.7e-05	0.030837	0.064171	0.022323
Tissierella	1.2e-05	0.000135	2.7e-05	0.022026	0	0.035535
Spirochaetes	6e-05	0.000662	0.00011	0.009545	0	0.000911
Firmicutes	0.000593	0.006524	0.000932	0.302496	0.237077	0.228246
Guggenheimella	0.001318	0.014494	0.001812	0.008076	0	0.001367
SR1	0.002134	0.023475	0.002608	0.002937	0.012478	0.002278
Bacteroidetes	0.033524	0.368762	0.036876	0.176946	0.208556	0.155353
Proteobacteria	0.118572	1	0.118572	0.354626	0.301248	0.312528

## Sheet: Order
Taxa	P 6	P.adj	FDR qValue	Median 3	Median 2	Median 1
Neisseriales	0	0	0	0.049927	0.053476	0.006834
Mycoplasmatales	0	1e-06	0	0.000734	0.023173	0.004556
Lactobacillales	0	0	0	0.178414	0.083779	0.104328
Fusobacteriales	0	0	0	0.001468	0.01426	0.18041
Flavobacteriales	0	0	0	0.022026	0.010695	0.078815
Enterobacteriales	0	1e-06	0	0.032305	0.092692	0.036902
Bacteroidales	0	0	0	0.123348	0.180036	0.06287
Actinomycetales	0	0	0	0.069016	0.122995	0.040091
Spirochaetales	6e-05	0.001503	0.000167	0.009545	0	0.000911
Legionellales	7.7e-05	0.001934	0.000193	0	0.005348	0
Pseudomonadales	0.00012	0.002992	0.000272	0.111601	0.044563	0.096583
Alteromonadales	0.000168	0.004188	0.000349	0.000734	0	0.010478
Rhodobacterales	0.002693	0.067321	0.005179	0.008076	0	0.015945
Sphingobacteriales	0.004521	0.11302	0.008073	0.011747	0.00713	0.002733
Cardiobacteriales	0.007037	0.175919	0.011728	0.005874	0.012478	0.002278
Xanthomonadales	0.009143	0.228578	0.014286	0.015419	0	0.009567
Pasteurellales	0.009861	0.246523	0.014501	0.001468	0.012478	0.005923
Rhodocyclales	0.01456	0.363989	0.020222	0.010279	0	0.004556
Hydrogenophilales	0.018391	0.459781	0.024199	0.000734	0	0.005467
Bacillales	0.056927	1	0.071158	0.011747	0.003565	0.005467
Unclassified	0.067855	1	0.08078	0.152717	0.130125	0.12164
Burkholderiales	0.080478	1	0.091453	0.03304	0.02852	0.045558
Clostridiales	0.112206	1	0.121963	0.104993	0.142602	0.11344
Desulfobacterales	0.289098	1	0.301143	0.005874	0.012478	0.006834
Campylobacterales	0.614718	1	0.614718	0.010279	0.012478	0.014123

## Sheet: Class
Taxa	P 6	P.adj	FDR qValue	Median 3	Median 2	Median 1
Mollicutes	0	0	0	0.000734	0.023173	0.004556
Fusobacteria	0	0	0	0.001468	0.01426	0.18041
Flavobacteria	0	0	0	0.022026	0.010695	0.078815
Bacteroidia	0	0	0	0.123348	0.180036	0.06287
Bacilli	0	0	0	0.190162	0.087344	0.111162
Actinobacteria	0	0	0	0.070485	0.12656	0.042369
Betaproteobacteria	5.2e-05	0.000827	0.000118	0.12188	0.087344	0.073349
Spirochaetes	6e-05	0.000962	0.00012	0.009545	0	0.000911
SR1_genera_incertae_sedis	0.002134	0.034145	0.003794	0.002937	0.012478	0.002278
Alphaproteobacteria	0.003789	0.060624	0.006062	0.016153	0.003565	0.024601
Sphingobacteria	0.004521	0.072333	0.006576	0.011747	0.00713	0.002733
Clostridia	0.092027	1	0.122703	0.104993	0.144385	0.113895
Unclassified	0.111144	1	0.136792	0.100587	0.085561	0.07836
Deltaproteobacteria	0.4915	1	0.561714	0.012482	0.012478	0.008656
Epsilonproteobacteria	0.614718	1	0.655699	0.010279	0.012478	0.014123
Gammaproteobacteria	0.949296	1	0.949296	0.18649	0.185383	0.190888

## Sheet: Family
Taxa	P 6	P.adj	FDR qValue	Median 3	Median 2	Median 1
Neisseriaceae	0	0	0	0.049927	0.053476	0.006834
Mycoplasmataceae	0	1e-06	0	0.000734	0.023173	0.004556
Leuconostocaceae	0	0	0	0.10793	0.02139	0.039636
Lachnospiraceae	0	0	0	0.012482	0.039216	0.005467
Geodermatophilaceae	0	0	0	0.000734	0.012478	0
Fusobacteriaceae	0	0	0	0.001468	0.012478	0.151253
Flavobacteriaceae	0	0	0	0.022026	0.010695	0.076993
Enterobacteriaceae	0	1e-06	0	0.032305	0.092692	0.036902
Bacteroidaceae	0	0	0	0.008076	0.055258	0.001822
Nocardiaceae	1e-06	5.8e-05	5e-06	0.001468	0.016043	0.001822
Actinomycetaceae	1e-06	5.5e-05	5e-06	0.019824	0.026738	0.0041
Moraxellaceae	2e-06	0.000102	9e-06	0.107195	0.030303	0.089749
Burkholderiaceae	8e-06	0.000344	2.6e-05	0	0	0.012301
Lactobacillaceae	1.4e-05	0.000617	4.4e-05	0.001468	0.016043	0.002733
Peptostreptococcaceae	1.6e-05	0.000694	4.6e-05	0.001468	0.024955	0.012756
Enterococcaceae	2.9e-05	0.001264	7.9e-05	0.016887	0	0.004556
Micrococcaceae	4.2e-05	0.001866	0.00011	0.007342	0	0
Spirochaetaceae	6e-05	0.002646	0.000147	0.009545	0	0.000911
Porphyromonadaceae	7.2e-05	0.003188	0.000168	0.087372	0.112299	0.05877
Legionellaceae	7.7e-05	0.003404	0.00017	0	0.005348	0
Alteromonadaceae	0.000395	0.017401	0.000829	0.000734	0	0.009567
Corynebacteriaceae	0.000968	0.04259	0.001936	0.008811	0.02139	0.005011
Ruminococcaceae	0.001046	0.046002	0.002	0.022761	0.01426	0.007745
Helicobacteraceae	0.00143	0.062938	0.002622	0	0	0.006834
Propionibacteriaceae	0.001871	0.08234	0.003294	0.010279	0.026738	0.008656
Rhodobacteraceae	0.002693	0.118485	0.004499	0.008076	0	0.015945
Chitinophagaceae	0.002761	0.121486	0.004499	0.008076	0.003565	0.000911
Xanthomonadaceae	0.006114	0.269035	0.009608	0.015419	0	0.008656
Pseudomonadaceae	0.006882	0.302801	0.010321	0.002937	0.01426	0.004556
Cardiobacteriaceae	0.007037	0.309617	0.010321	0.005874	0.012478	0.002278
Pasteurellaceae	0.009861	0.433881	0.013996	0.001468	0.012478	0.005923
Rhodocyclaceae	0.01456	0.640621	0.020019	0.010279	0	0.004556
Hydrogenophilaceae	0.018391	0.809215	0.024522	0.000734	0	0.005467
Desulfobulbaceae	0.019118	0.84117	0.02474	0.002937	0.012478	0.0041
Intrasporangiaceae	0.067929	1	0.081968	0.001468	0	0.005011
Alcaligenaceae	0.067929	1	0.081968	0.001468	0	0.005011
Clostridiaceae	0.068927	1	0.081968	0.012482	0.016043	0.023235
Bacillaceae	0.125145	1	0.144905	0.007342	0.003565	0.002733
Microbacteriaceae	0.166119	1	0.187417	0.005874	0	0.003645
Comamonadaceae	0.244942	1	0.269437	0.026432	0.024955	0.018223
Unclassified	0.349311	1	0.374871	0.245228	0.206774	0.230979
Campylobacteraceae	0.42722	1	0.447564	0.010279	0.012478	0.007289
Veillonellaceae	0.608556	1	0.622708	0.007342	0.008913	0.005467
Streptococcaceae	0.668219	1	0.668219	0.048458	0.046346	0.054214

## Sheet: Genus
Taxa	P 6	P.adj	FDR qValue	Median 3	Median 2	Median 1
Weissella	0	0	0	0.043319	0.008913	0.005923
Rhodococcus	0	0	0	0.001468	0.01426	0
Psychrobacter	0	0	0	0.074156	0	0.073349
Odoribacter	0	0	0	0	0.053476	0
Mycoplasma	0	0	0	0.000734	0.023173	0.002733
Leuconostoc	0	1.8e-05	2e-06	0.063142	0.012478	0.033257
Dorea	0	1e-06	0	0	0.012478	0.000456
Comamonas	0	0	0	0.003671	0.019608	0
Cetobacterium	0	0	0	0	0.003565	0.026424
Blastococcus	0	0	0	0	0.012478	0
Bacteroides	0	0	0	0.008076	0.055258	0.001822
Klebsiella	1e-06	3.7e-05	3e-06	0.002203	0.012478	0
Enterococcus	1.3e-05	0.000712	5.4e-05	0.016887	0	0.0041
Lactobacillus	1.4e-05	0.000758	5.4e-05	0.001468	0.016043	0.002733
Parabacteroides	1.6e-05	0.000841	5.6e-05	0.008076	0	0
Burkholderia	1.9e-05	0.001003	6.3e-05	0	0	0.01139
Streptococcus	3.8e-05	0.002055	0.000121	0.005874	0.032086	0.012756
Rhodanobacter	4.2e-05	0.00229	0.000127	0.007342	0	0
Treponema	6e-05	0.003247	0.000171	0.009545	0	0.000911
Chryseobacterium	7.5e-05	0.004068	0.000199	0.010279	0	0.023235
Legionella	7.7e-05	0.004178	0.000199	0	0.005348	0
Flavobacterium	8.5e-05	0.004564	0.000207	0.001468	0.010695	0.017312
Escherichia_Shigella	0.000103	0.00558	0.000243	0.001468	0.019608	0.007289
Marinobacter	0.000251	0.013563	0.000548	0	0	0.008656
Propionibacterium	0.000254	0.013692	0.000548	0.001468	0.008913	0.000456
Oscillibacter	0.000315	0.01702	0.000655	0.005874	0	0
Roseburia	0.00043	0.023231	0.00086	0.001468	0.00713	0
Gelidibacter	0.00068	0.03672	0.001286	0.002937	0	0.012301
Acidovorax	0.000691	0.037291	0.001286	0.010279	0	0.002278
Corynebacterium	0.000968	0.052269	0.001742	0.008811	0.02139	0.005011
Acinetobacter	0.001093	0.059024	0.001904	0.0279	0.02852	0.011845
Pseudomonas	0.001545	0.083424	0.002607	0.002937	0.01426	0.003189
Petrimonas	0.002154	0.116332	0.003525	0.011747	0.001783	0.003189
Aequorivita	0.003366	0.181751	0.005346	0.000734	0	0.007289
Actinomyces	0.003512	0.189653	0.005419	0.011013	0.01426	0.003189
Porphyromonas	0.004298	0.232086	0.006447	0.002203	0.003565	0.01139
Pelomonas	0.005018	0.27096	0.007323	0.001468	0.005348	0
Desulfobulbus	0.007951	0.42934	0.011298	0.002937	0.012478	0.003189
Lactococcus	0.010105	0.545664	0.013991	0.042584	0.01426	0.039636
Coenonia	0.014178	0.765634	0.019141	0.001468	0	0.006834
Thiobacillus	0.018391	0.993128	0.023741	0.000734	0	0.005467
Dysgonomonas	0.018466	0.997141	0.023741	0.00514	0	0.010478
Microvirgula	0.033135	1	0.041612	0.006608	0	0.002278
Thauera	0.065655	1	0.080576	0.007342	0	0.003645
Veillonella	0.122185	1	0.145319	0.002937	0.008913	0.003189
Pseudorhodobacter	0.125634	1	0.145319	0.002203	0	0.005011
Dichelobacter	0.126481	1	0.145319	0.003671	0.00713	0.001822
Simplicispira	0.149124	1	0.167765	0.003671	0	0.005923
Citrobacter	0.155438	1	0.170454	0.011013	0.003565	0.006378
Unclassified	0.157828	1	0.170454	0.428781	0.467023	0.482916
Clostridium	0.24859	1	0.263213	0.011013	0.016043	0.018223
Proteiniphilum	0.264463	1	0.274634	0.016887	0.01426	0.010478
Tessaracoccus	0.326064	1	0.332217	0.001468	0.005348	0.003645
Campylobacter	0.342946	1	0.342946	0.008076	0.012478	0.006378

## Sheet: OTU
Taxa	P	P.adj	FDR qValue	Median 3	Median 2	Median 1
Unclassified	0	0	0	0.016129	0.011811	0.002781
Bacteria_Tenericutes_Mollicutes_Mycoplasmatales_Mycoplasmataceae_Mycoplasma_	0	0	0	0.000633	0.022586	0.001963
Bacteria_Spirochaetes_Spirochaetes_Spirochaetales_Spirochaetaceae_Treponema_	0	0	0	0.01518	0	0.000164
Bacteria_Proteobacteria_Gammaproteobacteria_Pseudomonadales_Pseudomonadaceae_Pseudomonas_	0	1.4e-05	0	0.004586	0.013054	0.012762
Bacteria_Proteobacteria_Gammaproteobacteria_Pseudomonadales_Moraxellaceae_Psychrobacter_	0	0	0	0.100411	0	0.074389
Bacteria_Proteobacteria_Gammaproteobacteria_Pseudomonadales_Moraxellaceae_Acinetobacter_	0	0	0	0.021031	0.031703	0.004308
Bacteria_Proteobacteria_Gammaproteobacteria_Pasteurellales_Pasteurellaceae_Haemophilus_	0	0	0	0	0.00746	0
Bacteria_Proteobacteria_Gammaproteobacteria_Methylococcales_Methylococcaceae_Methylomonas_	0	0	0	0.008855	0.00373	0.000273
Bacteria_Proteobacteria_Gammaproteobacteria_Enterobacteriales_Enterobacteriaceae_Klebsiella_	0	0	0	0.000316	0.029631	0
Bacteria_Proteobacteria_Gammaproteobacteria_Enterobacteriales_Enterobacteriaceae_Escherichia-Shigella_	0	0	0	0.004902	0.02155	0.00998
Bacteria_Proteobacteria_Gammaproteobacteria_Enterobacteriales_Enterobacteriaceae_Enterobacter_	0	0	0	0.009013	0.106921	0.005672
Bacteria_Proteobacteria_Gammaproteobacteria_Enterobacteriales_Enterobacteriaceae_Citrobacter_	0	0	0	0.016762	0	0.005236
Bacteria_Proteobacteria_Gammaproteobacteria_B38_	0	0	0	0	0	0.005072
Bacteria_Proteobacteria_Deltaproteobacteria_Desulfobacterales_Desulfobulbaceae_Desulfobulbus_	0	0	0	0.004428	0.011397	0.000764
Bacteria_Proteobacteria_Betaproteobacteria_Rhodocyclales_Rhodocyclaceae_Thauera_Thauera	0	0	0	0.005534	0	0.002018
Bacteria_Proteobacteria_Betaproteobacteria_Neisseriales_Neisseriaceae_uncultured_	0	0	0	0.031467	0.012847	0.0012
Bacteria_Proteobacteria_Betaproteobacteria_Neisseriales_Neisseriaceae_Neisseria_	0	0	0	0.02198	0.013469	0.001582
Bacteria_Proteobacteria_Betaproteobacteria_Burkholderiales_Comamonadaceae_Comamonas_	0	0	0	0.000316	0.023208	0
Bacteria_Proteobacteria_Betaproteobacteria_Burkholderiales_Comamonadaceae_Acidovorax_	0	0	0	0.008065	0	0.002127
Bacteria_Proteobacteria_Betaproteobacteria_Burkholderiales_Burkholderiaceae_Burkholderia_	0	0	0	0	0	0.011344
Bacteria_Planctomycetes_Phycisphaerae_Phycisphaerales_Phycisphaeraceae_CL500-3_	0	0	0	0.001739	0.112101	0.003436
Bacteria_Fusobacteria_Fusobacteria_Fusobacteriales_Fusobacteriaceae_Fusobacterium_	0	0	0	0.000158	0.016991	0.542976
Bacteria_Firmicutes_Clostridia_Clostridiales_Veillonellaceae_Veillonella_	0	0	0	0.002056	0.008496	0.001145
Bacteria_Firmicutes_Clostridia_Clostridiales_Ruminococcaceae_Incertae_Sedis_	0	0	0	0.001423	0.010153	0.000109
Bacteria_Firmicutes_Clostridia_Clostridiales_Peptostreptococcaceae_Incertae_Sedis_	0	0	0	0.000474	0.022586	0.010417
Bacteria_Firmicutes_Clostridia_Clostridiales_Lachnospiraceae_uncultured_	0	0	0	0.029728	0.006631	0.000982
Bacteria_Firmicutes_Clostridia_Clostridiales_Lachnospiraceae_Incertae_Sedis_	0	0	0	0.001581	0.002901	0.038667
Bacteria_Firmicutes_Clostridia_Clostridiales_Lachnospiraceae_Dorea_	0	0	0	0	0.008496	5.5e-05
Bacteria_Firmicutes_Clostridia_Clostridiales_Lachnospiraceae_Blautia_	0	0	0	0	0.007874	0.000327
Bacteria_Firmicutes_Clostridia_Clostridiales_Family_XI_Incertae_Sedis_uncultured_	0	1.1e-05	0	0.006958	0	0.005945
Bacteria_Firmicutes_Clostridia_Clostridiales_Family_XI_Incertae_Sedis_Finegoldia_	0	0	0	0.006641	0.006009	0.0018
Bacteria_Firmicutes_Clostridia_Clostridiales_Family_XII_Incertae_Sedis_Guggenheimella_	0	0	0	0.005851	0	0.000164
Bacteria_Firmicutes_Clostridia_Clostridiales_Clostridiaceae_Clostridiisalibacter_	0	0	0	0.000791	0.005595	0.000436
Bacteria_Firmicutes_Clostridia_Clostridiales_Clostridiaceae_Candidatus_Arthromitus_	0	0	0	0	0.008496	0
Bacteria_Firmicutes_Bacilli_Lactobacillales_Streptococcaceae_Streptococcus_	0	0	0	0.00506	0.019685	0.007144
Bacteria_Firmicutes_Bacilli_Lactobacillales_Streptococcaceae_Lactococcus_	0	0	0	0.040164	0.013054	0.028578
Bacteria_Firmicutes_Bacilli_Lactobacillales_Leuconostocaceae_Weissella_	0	0	0	0.12413	0.011811	0.004963
Bacteria_Firmicutes_Bacilli_Lactobacillales_Leuconostocaceae_Leuconostoc_	0	0	0	0.173941	0.01409	0.058192
Bacteria_Firmicutes_Bacilli_Lactobacillales_Lactobacillaceae_Lactobacillus_	0	0	0	0.012966	0.065479	0.000436
Bacteria_Bacteroidetes_Flavobacteria_Flavobacteriales_Flavobacteriaceae_Flavobacterium_	0	0	0	0.000316	0.007252	0.009217
Bacteria_Bacteroidetes_Flavobacteria_Flavobacteriales_Flavobacteriaceae_Chryseobacterium_	0	0	0	0.003953	0	0.011126
Bacteria_Bacteroidetes_Bacteroidia_Bacteroidales_S24-7_	0	0	0	0.020082	0.020099	0
Bacteria_Bacteroidetes_Bacteroidia_Bacteroidales_Rikenellaceae_Alistipes_	0	0	0	0.006641	0	0
Bacteria_Bacteroidetes_Bacteroidia_Bacteroidales_Prevotellaceae_Prevotella_	0	0	0	0.000791	0.018235	0.000709
Bacteria_Bacteroidetes_Bacteroidia_Bacteroidales_Porphyromonadaceae_Proteiniphilum_	0	0	0	0.023245	0.004559	0.013253
Bacteria_Bacteroidetes_Bacteroidia_Bacteroidales_Porphyromonadaceae_Petrimonas_	0	0	0	0.114326	0.020928	0.012925
Bacteria_Bacteroidetes_Bacteroidia_Bacteroidales_Porphyromonadaceae_Barnesiella_	0	0	0	0.000316	0.099461	0
Bacteria_Bacteroidetes_Bacteroidia_Bacteroidales_Bacteroidaceae_Bacteroides_	0	0	0	0.001581	0.041857	0.000218
Bacteria_Actinobacteria_Actinobacteria_Actinobacteridae_Actinomycetales_Propionibacterineae_Propionibacteriaceae	0	0	0	0.003321	0.01264	0.002072
Bacteria_Actinobacteria_Actinobacteria_Actinobacteridae_Actinomycetales_Frankineae_Sporichthyaceae	0	0	0	0	0.005387	0.000164
Bacteria_Actinobacteria_Actinobacteria_Actinobacteridae_Actinomycetales_Corynebacterineae_Nocardiaceae	0	0	0	0.000791	0.008496	0.000382
Bacteria_Actinobacteria_Actinobacteria_Actinobacteridae_Actinomycetales_Corynebacterineae_Dietziaceae	0	0	0	0	0.006424	0
Bacteria_Actinobacteria_Actinobacteria_Actinobacteridae_Actinomycetales_Corynebacterineae_Corynebacteriaceae	0	0	0	0.004269	0.009532	0.001745
Bacteria_Actinobacteria_Actinobacteria_Actinobacteridae_Actinomycetales_Actinomycineae_Actinomycetaceae	0	0	0	0.012808	0.023415	0.000982
Bacteria_Firmicutes_Clostridia_Clostridiales_Clostridiaceae_Clostridium_	0.036769	1	0.036769	0.006641	0.010153	0.006708
