# Supplementary material for: Interspecific variations in the gastrointestinal microbiota in penguins
Source: Microbiologyopen. 2013 Jan 25;2(1):195–204. doi: 10.1002/mbo3.66 (PMC3584224; doi:10.1002/mbo3.66)
Supplement: Supplementary file 7 [file mbo30002-0195-SD7.xls]

## Sheet: Tabelle1
	User: Dewar
	Project: 1110
	reference reads	clustered reads	replicate reads	Sum	Sample ID	Taxonomic group (SILVA tax, release 106)
	(# of OTUs at 98%)	(OTU members <100% identity)	(duplicates of reference or clustered)
	3	3	0	6	Gentoo	Bacteria;Actinobacteria;Actinobacteria;Acidimicrobidae;Acidimicrobiales;Acidimicrobineae;Acidimicrobiaceae
	1	0	0	1	Gentoo	Bacteria;Actinobacteria;Actinobacteria;Acidimicrobidae;Acidimicrobiales;Acidimicrobineae;Iamiaceae
	1	8	0	9	Gentoo	Bacteria;Actinobacteria;Actinobacteria;Acidimicrobidae;Acidimicrobiales;Acidimicrobineae;OCS155 marine group
	11	7	0	18	Gentoo	Bacteria;Actinobacteria;Actinobacteria;Actinobacteridae;Actinomycetales;Actinomycineae;Actinomycetaceae
	13	16	3	32	Gentoo	Bacteria;Actinobacteria;Actinobacteria;Actinobacteridae;Actinomycetales;Corynebacterineae;Corynebacteriaceae
	7	3	0	10	Gentoo	Bacteria;Actinobacteria;Actinobacteria;Actinobacteridae;Actinomycetales;Corynebacterineae;Family Incertae Sedis
	3	1	3	7	Gentoo	Bacteria;Actinobacteria;Actinobacteria;Actinobacteridae;Actinomycetales;Corynebacterineae;Nocardiaceae
	1	2	0	3	Gentoo	Bacteria;Actinobacteria;Actinobacteria;Actinobacteridae;Actinomycetales;Frankineae;Sporichthyaceae
	6	8	2	16	Gentoo	Bacteria;Actinobacteria;Actinobacteria;Actinobacteridae;Actinomycetales;Micrococcineae;Dermatophilaceae
	10	1	0	11	Gentoo	Bacteria;Actinobacteria;Actinobacteria;Actinobacteridae;Actinomycetales;Micrococcineae;Intrasporangiaceae
	8	3	1	12	Gentoo	Bacteria;Actinobacteria;Actinobacteria;Actinobacteridae;Actinomycetales;Micrococcineae;Microbacteriaceae
	1	0	0	1	Gentoo	Bacteria;Actinobacteria;Actinobacteria;Actinobacteridae;Actinomycetales;Micrococcineae;Micrococcaceae
	1	1	0	2	Gentoo	Bacteria;Actinobacteria;Actinobacteria;Actinobacteridae;Actinomycetales;Micrococcineae;Promicromonosporaceae
	8	8	2	18	Gentoo	Bacteria;Actinobacteria;Actinobacteria;Actinobacteridae;Actinomycetales;Propionibacterineae;Nocardioidaceae
	21	13	4	38	Gentoo	Bacteria;Actinobacteria;Actinobacteria;Actinobacteridae;Actinomycetales;Propionibacterineae;Propionibacteriaceae
	2	0	0	2	Gentoo	Bacteria;Actinobacteria;Actinobacteria;Rubrobacteridae;Rubrobacterales;Rubrobacterineae;Rubrobacteriaceae
	1	3	0	4	Gentoo	Bacteria;Bacteroidetes;Bacteroidia;Bacteroidales;Bacteroidaceae;Bacteroides;
	2	1	1	4	Gentoo	Bacteria;Bacteroidetes;Bacteroidia;Bacteroidales;Porphyromonadaceae;Paludibacter;
	40	157	40	237	Gentoo	Bacteria;Bacteroidetes;Bacteroidia;Bacteroidales;Porphyromonadaceae;Petrimonas;
	30	53	4	87	Gentoo	Bacteria;Bacteroidetes;Bacteroidia;Bacteroidales;Porphyromonadaceae;Porphyromonas;
	59	124	60	243	Gentoo	Bacteria;Bacteroidetes;Bacteroidia;Bacteroidales;Porphyromonadaceae;Proteiniphilum;
	2	0	0	2	Gentoo	Bacteria;Bacteroidetes;Bacteroidia;Bacteroidales;Porphyromonadaceae;uncultured;
	6	6	1	13	Gentoo	Bacteria;Bacteroidetes;Bacteroidia;Bacteroidales;Prevotellaceae;Prevotella;
	1	1	0	2	Gentoo	Bacteria;Bacteroidetes;Bacteroidia;Bacteroidales;Prevotellaceae;uncultured;
	3	0	0	3	Gentoo	Bacteria;Bacteroidetes;Flavobacteria;Flavobacteriales;Cryomorphaceae;Cryomorpha;
	1	0	0	1	Gentoo	Bacteria;Bacteroidetes;Flavobacteria;Flavobacteriales;Cryomorphaceae;Owenweeksia;
	1	0	0	1	Gentoo	Bacteria;Bacteroidetes;Flavobacteria;Flavobacteriales;Flavobacteriaceae;
	15	12	2	29	Gentoo	Bacteria;Bacteroidetes;Flavobacteria;Flavobacteriales;Flavobacteriaceae;Aequorivita;
	57	117	30	204	Gentoo	Bacteria;Bacteroidetes;Flavobacteria;Flavobacteriales;Flavobacteriaceae;Chryseobacterium;
	15	45	30	90	Gentoo	Bacteria;Bacteroidetes;Flavobacteria;Flavobacteriales;Flavobacteriaceae;Coenonia;
	31	82	56	169	Gentoo	Bacteria;Bacteroidetes;Flavobacteria;Flavobacteriales;Flavobacteriaceae;Flavobacterium;
	27	35	17	79	Gentoo	Bacteria;Bacteroidetes;Flavobacteria;Flavobacteriales;Flavobacteriaceae;Gelidibacter;
	11	19	1	31	Gentoo	Bacteria;Bacteroidetes;Flavobacteria;Flavobacteriales;Flavobacteriaceae;Ornithobacterium;
	1	0	0	1	Gentoo	Bacteria;Bacteroidetes;Flavobacteria;Flavobacteriales;Flavobacteriaceae;Sufflavibacter;
	1	1	0	2	Gentoo	Bacteria;Bacteroidetes;Flavobacteria;Flavobacteriales;Flavobacteriaceae;uncultured;
	1	0	0	1	Gentoo	Bacteria;Bacteroidetes;SB-1;
	1	0	0	1	Gentoo	Bacteria;Bacteroidetes;SB-5;
	3	0	0	3	Gentoo	Bacteria;Bacteroidetes;Sphingobacteria;Sphingobacteriales;Chitinophagaceae;uncultured;
	6	6	0	12	Gentoo	Bacteria;Bacteroidetes;Sphingobacteria;Sphingobacteriales;KD1-131;
	3	2	0	5	Gentoo	Bacteria;Bacteroidetes;Sphingobacteria;Sphingobacteriales;Saprospiraceae;uncultured;
	1	0	0	1	Gentoo	Bacteria;Bacteroidetes;Sphingobacteria;Sphingobacteriales;Sphingobacteriaceae;Pedobacter;
	17	20	4	41	Gentoo	Bacteria;Bacteroidetes;Sphingobacteria;Sphingobacteriales;WCHB1-69;
	2	1	0	3	Gentoo	Bacteria;Candidate division OD1;
	2	8	0	10	Gentoo	Bacteria;Candidate division SR1;
	5	2	1	8	Gentoo	Bacteria;Candidate division TM7;
	2	5	0	7	Gentoo	Bacteria;Candidate division WS6;
	1	0	0	1	Gentoo	Bacteria;Chlorobi;Ignavibacteria;Ignavibacteriales;uncultured;
	7	12	0	19	Gentoo	Bacteria;Chloroflexi;Anaerolineae;Anaerolineales;Anaerolineaceae;uncultured;
	3	1	0	4	Gentoo	Bacteria;Cyanobacteria;Chloroplast;
	6	5	3	14	Gentoo	Bacteria;Cyanobacteria;SHA-109;
	1	0	0	1	Gentoo	Bacteria;Deferribacteres;Deferribacteres;Deferribacterales;Deferribacteraceae;Mucispirillum;
	2	1	0	3	Gentoo	Bacteria;Deinococcus-Thermus;Deinococci;Deinococcales;Trueperaceae;Truepera;
	5	3	0	8	Gentoo	Bacteria;Firmicutes;Bacilli;Bacillales;Bacillaceae;Bacillus;
	2	3	0	5	Gentoo	Bacteria;Firmicutes;Bacilli;Bacillales;Bacillaceae;uncultured;
	3	0	0	3	Gentoo	Bacteria;Firmicutes;Bacilli;Bacillales;Family XII Incertae Sedis;Exiguobacterium;
	5	1	5	11	Gentoo	Bacteria;Firmicutes;Bacilli;Bacillales;Staphylococcaceae;Staphylococcus;
	1	0	0	1	Gentoo	Bacteria;Firmicutes;Bacilli;Bacillales;Vulcanibacillus;
	2	1	0	3	Gentoo	Bacteria;Firmicutes;Bacilli;Lactobacillales;Carnobacteriaceae;Carnobacterium;
	2	2	0	4	Gentoo	Bacteria;Firmicutes;Bacilli;Lactobacillales;Carnobacteriaceae;uncultured;
	1	1	0	2	Gentoo	Bacteria;Firmicutes;Bacilli;Lactobacillales;Enterococcaceae;Catellicoccus;
	9	12	1	22	Gentoo	Bacteria;Firmicutes;Bacilli;Lactobacillales;Enterococcaceae;Enterococcus;
	7	1	0	8	Gentoo	Bacteria;Firmicutes;Bacilli;Lactobacillales;Lactobacillaceae;Lactobacillus;
	73	947	47	1067	Gentoo	Bacteria;Firmicutes;Bacilli;Lactobacillales;Leuconostocaceae;Leuconostoc;
	14	52	25	91	Gentoo	Bacteria;Firmicutes;Bacilli;Lactobacillales;Leuconostocaceae;Weissella;
	1	2	0	3	Gentoo	Bacteria;Firmicutes;Bacilli;Lactobacillales;Rs-D42;
	91	351	82	524	Gentoo	Bacteria;Firmicutes;Bacilli;Lactobacillales;Streptococcaceae;Lactococcus;
	29	72	30	131	Gentoo	Bacteria;Firmicutes;Bacilli;Lactobacillales;Streptococcaceae;Streptococcus;
	2	0	0	2	Gentoo	Bacteria;Firmicutes;Bacilli;Lactobacillales;Streptococcaceae;uncultured;
	4	1	1	6	Gentoo	Bacteria;Firmicutes;Clostridia;Clostridiales;Clostridiaceae;Alkaliphilus;
	2	4	2	8	Gentoo	Bacteria;Firmicutes;Clostridia;Clostridiales;Clostridiaceae;Clostridiisalibacter;
	36	60	27	123	Gentoo	Bacteria;Firmicutes;Clostridia;Clostridiales;Clostridiaceae;Clostridium;
	5	6	1	12	Gentoo	Bacteria;Firmicutes;Clostridia;Clostridiales;Clostridiaceae;Proteiniclasticum;
	1	0	0	1	Gentoo	Bacteria;Firmicutes;Clostridia;Clostridiales;Eubacteriaceae;Acetobacterium;
	1	4	0	5	Gentoo	Bacteria;Firmicutes;Clostridia;Clostridiales;Family XI Incertae Sedis;
	2	10	21	33	Gentoo	Bacteria;Firmicutes;Clostridia;Clostridiales;Family XI Incertae Sedis;Finegoldia;
	1	0	0	1	Gentoo	Bacteria;Firmicutes;Clostridia;Clostridiales;Family XI Incertae Sedis;Gallicola;
	2	0	0	2	Gentoo	Bacteria;Firmicutes;Clostridia;Clostridiales;Family XI Incertae Sedis;Incertae Sedis;
	4	13	0	17	Gentoo	Bacteria;Firmicutes;Clostridia;Clostridiales;Family XI Incertae Sedis;Peptoniphilus;
	1	0	0	1	Gentoo	Bacteria;Firmicutes;Clostridia;Clostridiales;Family XI Incertae Sedis;Soehngenia;
	1	1	0	2	Gentoo	Bacteria;Firmicutes;Clostridia;Clostridiales;Family XI Incertae Sedis;Sporanaerobacter;
	2	1	0	3	Gentoo	Bacteria;Firmicutes;Clostridia;Clostridiales;Family XI Incertae Sedis;Tepidimicrobium;
	34	17	4	55	Gentoo	Bacteria;Firmicutes;Clostridia;Clostridiales;Family XI Incertae Sedis;Tissierella;
	43	60	6	109	Gentoo	Bacteria;Firmicutes;Clostridia;Clostridiales;Family XI Incertae Sedis;uncultured;
	1	0	0	1	Gentoo	Bacteria;Firmicutes;Clostridia;Clostridiales;Family XII Incertae Sedis;Fusibacter;
	3	0	0	3	Gentoo	Bacteria;Firmicutes;Clostridia;Clostridiales;Family XII Incertae Sedis;Guggenheimella;
	3	0	0	3	Gentoo	Bacteria;Firmicutes;Clostridia;Clostridiales;Family XIII Incertae Sedis;Anaerovorax;
	1	0	0	1	Gentoo	Bacteria;Firmicutes;Clostridia;Clostridiales;Family XIII Incertae Sedis;Mogibacterium;
	2	2	2	6	Gentoo	Bacteria;Firmicutes;Clostridia;Clostridiales;Lachnospiraceae;Blautia;
	2	6	1	9	Gentoo	Bacteria;Firmicutes;Clostridia;Clostridiales;Lachnospiraceae;Butyrivibrio;
	2	0	0	2	Gentoo	Bacteria;Firmicutes;Clostridia;Clostridiales;Lachnospiraceae;Coprococcus;
	1	0	0	1	Gentoo	Bacteria;Firmicutes;Clostridia;Clostridiales;Lachnospiraceae;Dorea;
	130	468	111	709	Gentoo	Bacteria;Firmicutes;Clostridia;Clostridiales;Lachnospiraceae;Incertae Sedis;
	1	5	1	7	Gentoo	Bacteria;Firmicutes;Clostridia;Clostridiales;Lachnospiraceae;Pseudobutyrivibrio;
	10	5	3	18	Gentoo	Bacteria;Firmicutes;Clostridia;Clostridiales;Lachnospiraceae;uncultured;
	33	92	66	191	Gentoo	Bacteria;Firmicutes;Clostridia;Clostridiales;Peptostreptococcaceae;Incertae Sedis;
	8	7	1	16	Gentoo	Bacteria;Firmicutes;Clostridia;Clostridiales;Ruminococcaceae;Fastidiosipila;
	2	0	0	2	Gentoo	Bacteria;Firmicutes;Clostridia;Clostridiales;Ruminococcaceae;Incertae Sedis;
	1	0	0	1	Gentoo	Bacteria;Firmicutes;Clostridia;Clostridiales;Ruminococcaceae;Ruminococcus;
	5	1	0	6	Gentoo	Bacteria;Firmicutes;Clostridia;Clostridiales;Ruminococcaceae;uncultured;
	1	0	0	1	Gentoo	Bacteria;Firmicutes;Clostridia;Clostridiales;Veillonellaceae;Anaerospora;
	7	13	1	21	Gentoo	Bacteria;Firmicutes;Clostridia;Clostridiales;Veillonellaceae;Veillonella;
	2	0	0	2	Gentoo	Bacteria;Firmicutes;Erysipelotrichi;Erysipelotrichales;Erysipelotrichaceae;Erysipelothrix;
	1	0	0	1	Gentoo	Bacteria;Firmicutes;Erysipelotrichi;Erysipelotrichales;Erysipelotrichaceae;Turicibacter;
	1	0	0	1	Gentoo	Bacteria;Firmicutes;Erysipelotrichi;Erysipelotrichales;Erysipelotrichaceae;uncultured;
	1	0	0	1	Gentoo	Bacteria;Fusobacteria;Fusobacteria;Fusobacteriales;ASCC02;
	1	1	0	2	Gentoo	Bacteria;Fusobacteria;Fusobacteria;Fusobacteriales;CFT112H7;
	21	24	0	45	Gentoo	Bacteria;Fusobacteria;Fusobacteria;Fusobacteriales;Fusobacteriaceae;Cetobacterium;
	373	3263	6320	9956	Gentoo	Bacteria;Fusobacteria;Fusobacteria;Fusobacteriales;Fusobacteriaceae;Fusobacterium;
	1	3	0	4	Gentoo	Bacteria;Fusobacteria;Fusobacteria;Fusobacteriales;Hados.Sed.Eubac.3;
	1	1	1	3	Gentoo	Bacteria;Fusobacteria;Fusobacteria;Fusobacteriales;Leptotrichiaceae;uncultured;
	3	4	1	8	Gentoo	Bacteria;Fusobacteria;Fusobacteria;SHA-35;
	1	0	0	1	Gentoo	Bacteria;Gemmatimonadetes;Gemmatimonadetes;Gemmatimonadales;Gemmatimonadaceae;uncultured;
	6	30	27	63	Gentoo	Bacteria;Planctomycetes;Phycisphaerae;Phycisphaerales;Phycisphaeraceae;CL500-3;
	2	3	3	8	Gentoo	Bacteria;Proteobacteria;Alphaproteobacteria;Caulobacterales;Caulobacteraceae;uncultured;
	2	3	0	5	Gentoo	Bacteria;Proteobacteria;Alphaproteobacteria;Rhizobiales;Bradyrhizobiaceae;Afipia;
	4	6	3	13	Gentoo	Bacteria;Proteobacteria;Alphaproteobacteria;Rhizobiales;Rhizobiaceae;Rhizobium;
	2	0	0	2	Gentoo	Bacteria;Proteobacteria;Alphaproteobacteria;Rhizobiales;Rhodobiaceae;Rhodobium;
	1	0	0	1	Gentoo	Bacteria;Proteobacteria;Alphaproteobacteria;Rhodobacterales;Rhodobacteraceae;Jannaschia;
	1	4	0	5	Gentoo	Bacteria;Proteobacteria;Alphaproteobacteria;Rhodobacterales;Rhodobacteraceae;Pontibaca;
	14	29	22	65	Gentoo	Bacteria;Proteobacteria;Alphaproteobacteria;Rhodobacterales;Rhodobacteraceae;Pseudorhodobacter;
	4	4	1	9	Gentoo	Bacteria;Proteobacteria;Alphaproteobacteria;Rhodobacterales;Rhodobacteraceae;Roseovarius;
	2	1	3	6	Gentoo	Bacteria;Proteobacteria;Alphaproteobacteria;Rhodobacterales;Rhodobacteraceae;Rubellimicrobium;
	2	1	1	4	Gentoo	Bacteria;Proteobacteria;Alphaproteobacteria;Rhodobacterales;Rhodobacteraceae;Sulfitobacter;
	1	1	0	2	Gentoo	Bacteria;Proteobacteria;Alphaproteobacteria;Rhodobacterales;Rhodobacteraceae;Tateyamaria;
	5	8	2	15	Gentoo	Bacteria;Proteobacteria;Alphaproteobacteria;Rhodobacterales;Rhodobacteraceae;Thalassococcus;
	5	3	1	9	Gentoo	Bacteria;Proteobacteria;Alphaproteobacteria;Rhodobacterales;Rhodobacteraceae;uncultured;
	3	7	3	13	Gentoo	Bacteria;Proteobacteria;Alphaproteobacteria;Sphingomonadales;Erythrobacteraceae;Porphyrobacter;
	7	14	8	29	Gentoo	Bacteria;Proteobacteria;Alphaproteobacteria;Sphingomonadales;Sphingomonadaceae;Sphingomonas;
	7	10	6	23	Gentoo	Bacteria;Proteobacteria;Betaproteobacteria;Burkholderiales;Alcaligenaceae;Derxia;
	2	5	7	14	Gentoo	Bacteria;Proteobacteria;Betaproteobacteria;Burkholderiales;Alcaligenaceae;Kerstersia;
	3	2	0	5	Gentoo	Bacteria;Proteobacteria;Betaproteobacteria;Burkholderiales;Alcaligenaceae;Pusillimonas;
	3	0	0	3	Gentoo	Bacteria;Proteobacteria;Betaproteobacteria;Burkholderiales;Alcaligenaceae;Sutterella;
	30	167	11	208	Gentoo	Bacteria;Proteobacteria;Betaproteobacteria;Burkholderiales;Burkholderiaceae;Burkholderia;
	3	2	1	6	Gentoo	Bacteria;Proteobacteria;Betaproteobacteria;Burkholderiales;Burkholderiaceae;Limnobacter;
	1	0	0	1	Gentoo	Bacteria;Proteobacteria;Betaproteobacteria;Burkholderiales;Burkholderiaceae;Polynucleobacter;
	1	0	0	1	Gentoo	Bacteria;Proteobacteria;Betaproteobacteria;Burkholderiales;Burkholderiaceae;Ralstonia;
	6	11	7	24	Gentoo	Bacteria;Proteobacteria;Betaproteobacteria;Burkholderiales;Comamonadaceae;
	14	22	3	39	Gentoo	Bacteria;Proteobacteria;Betaproteobacteria;Burkholderiales;Comamonadaceae;Acidovorax;
	4	32	0	36	Gentoo	Bacteria;Proteobacteria;Betaproteobacteria;Burkholderiales;Comamonadaceae;Albidiferax;
	1	1	1	3	Gentoo	Bacteria;Proteobacteria;Betaproteobacteria;Burkholderiales;Comamonadaceae;Diaphorobacter;
	4	15	2	21	Gentoo	Bacteria;Proteobacteria;Betaproteobacteria;Burkholderiales;Comamonadaceae;Hydrogenophaga;
	2	0	0	2	Gentoo	Bacteria;Proteobacteria;Betaproteobacteria;Burkholderiales;Comamonadaceae;Malikia;
	4	4	2	10	Gentoo	Bacteria;Proteobacteria;Betaproteobacteria;Burkholderiales;Comamonadaceae;Simplicispira;
	3	1	0	4	Gentoo	Bacteria;Proteobacteria;Betaproteobacteria;Burkholderiales;Comamonadaceae;uncultured;
	2	6	0	8	Gentoo	Bacteria;Proteobacteria;Betaproteobacteria;Burkholderiales;Comamonadaceae;Variovorax;
	1	0	0	1	Gentoo	Bacteria;Proteobacteria;Betaproteobacteria;Burkholderiales;Oxalobacteraceae;Duganella;
	4	3	0	7	Gentoo	Bacteria;Proteobacteria;Betaproteobacteria;Burkholderiales;Oxalobacteraceae;Janthinobacterium;
	1	0	0	1	Gentoo	Bacteria;Proteobacteria;Betaproteobacteria;Burkholderiales;Oxalobacteraceae;uncultured;
	3	4	0	7	Gentoo	Bacteria;Proteobacteria;Betaproteobacteria;Burkholderiales;Oxalobacteraceae;Undibacterium;
	13	31	11	55	Gentoo	Bacteria;Proteobacteria;Betaproteobacteria;Hydrogenophilales;Hydrogenophilaceae;Thiobacillus;
	4	3	0	7	Gentoo	Bacteria;Proteobacteria;Betaproteobacteria;Neisseriales;Neisseriaceae;Deefgea;
	1	1	0	2	Gentoo	Bacteria;Proteobacteria;Betaproteobacteria;Neisseriales;Neisseriaceae;Eikenella;
	5	12	2	19	Gentoo	Bacteria;Proteobacteria;Betaproteobacteria;Neisseriales;Neisseriaceae;Microvirgula;
	4	24	1	29	Gentoo	Bacteria;Proteobacteria;Betaproteobacteria;Neisseriales;Neisseriaceae;Neisseria;
	7	14	1	22	Gentoo	Bacteria;Proteobacteria;Betaproteobacteria;Neisseriales;Neisseriaceae;uncultured;
	3	3	0	6	Gentoo	Bacteria;Proteobacteria;Betaproteobacteria;Neisseriales;Neisseriaceae;Vitreoscilla;
	2	1	0	3	Gentoo	Bacteria;Proteobacteria;Betaproteobacteria;Nitrosomonadales;Nitrosomonadaceae;Nitrosomonas;
	1	1	0	2	Gentoo	Bacteria;Proteobacteria;Betaproteobacteria;oca12;
	2	0	0	2	Gentoo	Bacteria;Proteobacteria;Betaproteobacteria;Rhodocyclales;Rhodocyclaceae;Azoarcus;
	2	0	0	2	Gentoo	Bacteria;Proteobacteria;Betaproteobacteria;Rhodocyclales;Rhodocyclaceae;Azospira;
	1	0	0	1	Gentoo	Bacteria;Proteobacteria;Betaproteobacteria;Rhodocyclales;Rhodocyclaceae;Denitratisoma;
	2	0	0	2	Gentoo	Bacteria;Proteobacteria;Betaproteobacteria;Rhodocyclales;Rhodocyclaceae;Propionivibrio;
	8	27	2	37	Gentoo	Bacteria;Proteobacteria;Betaproteobacteria;Rhodocyclales;Rhodocyclaceae;Thauera;Thauera
	1	0	0	1	Gentoo	Bacteria;Proteobacteria;Betaproteobacteria;Rhodocyclales;Rhodocyclaceae;Zoogloea;
	1	0	0	1	Gentoo	Bacteria;Proteobacteria;Betaproteobacteria;SC-I-84;
	2	0	0	2	Gentoo	Bacteria;Proteobacteria;Betaproteobacteria;TRA3-20;
	3	4	0	7	Gentoo	Bacteria;Proteobacteria;Deltaproteobacteria;Desulfobacterales;Desulfobacteraceae;Desulfobacterium;
	7	6	1	14	Gentoo	Bacteria;Proteobacteria;Deltaproteobacteria;Desulfobacterales;Desulfobulbaceae;Desulfobulbus;
	1	1	0	2	Gentoo	Bacteria;Proteobacteria;Deltaproteobacteria;Desulfobacterales;Desulfobulbaceae;Desulforhopalus;
	4	3	1	8	Gentoo	Bacteria;Proteobacteria;Deltaproteobacteria;Desulfobacterales;Desulfobulbaceae;uncultured;
	1	0	0	1	Gentoo	Bacteria;Proteobacteria;Deltaproteobacteria;Desulfovibrionales;Desulfohalobiaceae;uncultured;
	1	0	0	1	Gentoo	Bacteria;Proteobacteria;Deltaproteobacteria;Desulfuromonadales;GR-WP33-58;
	2	1	0	3	Gentoo	Bacteria;Proteobacteria;Deltaproteobacteria;Myxococcales;0319-6G20;
	1	0	0	1	Gentoo	Bacteria;Proteobacteria;Deltaproteobacteria;Myxococcales;JG37-AG-15;
	1	0	0	1	Gentoo	Bacteria;Proteobacteria;Epsilonproteobacteria;Campylobacterales;Campylobacteraceae;Arcobacter;
	4	10	3	17	Gentoo	Bacteria;Proteobacteria;Epsilonproteobacteria;Campylobacterales;Campylobacteraceae;Campylobacter;
	1	1	1	3	Gentoo	Bacteria;Proteobacteria;Epsilonproteobacteria;Campylobacterales;Campylobacteraceae;Sulfurospirillum;
	11	40	15	66	Gentoo	Bacteria;Proteobacteria;Epsilonproteobacteria;Campylobacterales;Helicobacteraceae;Helicobacter;
	1	1	0	2	Gentoo	Bacteria;Proteobacteria;Epsilonproteobacteria;Campylobacterales;Helicobacteraceae;Sulfurimonas;
	13	29	7	49	Gentoo	Bacteria;Proteobacteria;Epsilonproteobacteria;Campylobacterales;Helicobacteraceae;Sulfurovum;
	3	1	0	4	Gentoo	Bacteria;Proteobacteria;Gammaproteobacteria;Aeromonadales;Aeromonadaceae;Aeromonas;
	27	61	0	88	Gentoo	Bacteria;Proteobacteria;Gammaproteobacteria;Alteromonadales;Alteromonadaceae;Marinobacter;
	5	26	62	93	Gentoo	Bacteria;Proteobacteria;Gammaproteobacteria;B38;
	1	1	2	4	Gentoo	Bacteria;Proteobacteria;Gammaproteobacteria;Cardiobacteriales;Cardiobacteriaceae;Cardiobacterium;
	1	3	0	4	Gentoo	Bacteria;Proteobacteria;Gammaproteobacteria;Cardiobacteriales;Cardiobacteriaceae;uncultured;
	1	0	0	1	Gentoo	Bacteria;Proteobacteria;Gammaproteobacteria;Chromatiales;Ectothiorhodospiraceae;Thioalkalispira;
	1	1	0	2	Gentoo	Bacteria;Proteobacteria;Gammaproteobacteria;Enterobacteriales;Enterobacteriaceae;
	12	46	38	96	Gentoo	Bacteria;Proteobacteria;Gammaproteobacteria;Enterobacteriales;Enterobacteriaceae;Citrobacter;
	22	55	27	104	Gentoo	Bacteria;Proteobacteria;Gammaproteobacteria;Enterobacteriales;Enterobacteriaceae;Enterobacter;
	37	98	48	183	Gentoo	Bacteria;Proteobacteria;Gammaproteobacteria;Enterobacteriales;Enterobacteriaceae;Escherichia-Shigella;
	2	1	2	5	Gentoo	Bacteria;Proteobacteria;Gammaproteobacteria;Enterobacteriales;Enterobacteriaceae;Kluyvera;
	3	0	0	3	Gentoo	Bacteria;Proteobacteria;Gammaproteobacteria;Methylococcales;Hyd24-01;
	3	2	0	5	Gentoo	Bacteria;Proteobacteria;Gammaproteobacteria;Methylococcales;Methylococcaceae;Methylomonas;
	1	0	0	1	Gentoo	Bacteria;Proteobacteria;Gammaproteobacteria;Oceanospirillales;Alcanivoracaceae;Alcanivorax;
	1	1	0	2	Gentoo	Bacteria;Proteobacteria;Gammaproteobacteria;Oceanospirillales;Hahellaceae;Hahella;
	2	2	2	6	Gentoo	Bacteria;Proteobacteria;Gammaproteobacteria;Order Incertae Sedis;Family Incertae Sedis;Marinicella;
	1	0	0	1	Gentoo	Bacteria;Proteobacteria;Gammaproteobacteria;Pasteurellales;Pasteurellaceae;Aggregatibacter;
	7	16	10	33	Gentoo	Bacteria;Proteobacteria;Gammaproteobacteria;Pasteurellales;Pasteurellaceae;Pasteurella;
	5	4	0	9	Gentoo	Bacteria;Proteobacteria;Gammaproteobacteria;Pasteurellales;Pasteurellaceae;uncultured;
	27	41	11	79	Gentoo	Bacteria;Proteobacteria;Gammaproteobacteria;Pseudomonadales;Moraxellaceae;Acinetobacter;
	7	10	0	17	Gentoo	Bacteria;Proteobacteria;Gammaproteobacteria;Pseudomonadales;Moraxellaceae;Enhydrobacter;
	159	1149	56	1364	Gentoo	Bacteria;Proteobacteria;Gammaproteobacteria;Pseudomonadales;Moraxellaceae;Psychrobacter;
	52	178	4	234	Gentoo	Bacteria;Proteobacteria;Gammaproteobacteria;Pseudomonadales;Pseudomonadaceae;Pseudomonas;
	1	0	0	1	Gentoo	Bacteria;Proteobacteria;Gammaproteobacteria;Thiotrichales;Thiotrichaceae;Thiothrix;
	2	1	0	3	Gentoo	Bacteria;Proteobacteria;Gammaproteobacteria;Xanthomonadales;Sinobacteraceae;uncultured;
	2	1	0	3	Gentoo	Bacteria;Proteobacteria;Gammaproteobacteria;Xanthomonadales;Xanthomonadaceae;Arenimonas;
	5	8	0	13	Gentoo	Bacteria;Proteobacteria;Gammaproteobacteria;Xanthomonadales;Xanthomonadaceae;Dokdonella;
	1	2	0	3	Gentoo	Bacteria;Proteobacteria;Gammaproteobacteria;Xanthomonadales;Xanthomonadaceae;Luteibacter;
	5	7	5	17	Gentoo	Bacteria;Proteobacteria;Gammaproteobacteria;Xanthomonadales;Xanthomonadaceae;Lysobacter;
	2	2	0	4	Gentoo	Bacteria;Proteobacteria;Gammaproteobacteria;Xanthomonadales;Xanthomonadaceae;Rhodanobacter;
	1	0	0	1	Gentoo	Bacteria;Proteobacteria;Gammaproteobacteria;Xanthomonadales;Xanthomonadaceae;Silanimonas;
	3	3	0	6	Gentoo	Bacteria;Proteobacteria;Gammaproteobacteria;Xanthomonadales;Xanthomonadaceae;Thermomonas;
	2	1	0	3	Gentoo	Bacteria;Spirochaetes;Spirochaetes;Spirochaetales;Spirochaetaceae;Treponema;
	2	0	0	2	Gentoo	Bacteria;Synergistetes;Synergistia;Synergistales;Synergistaceae;uncultured;
	1	0	0	1	Gentoo	Bacteria;Tenericutes;Mollicutes;Entomoplasmatales;Candidatus Hepatoplasma;
	10	11	15	36	Gentoo	Bacteria;Tenericutes;Mollicutes;Mycoplasmatales;Mycoplasmataceae;Mycoplasma;
	2	0	0	2	Gentoo	Bacteria;Tenericutes;Mollicutes;Mycoplasmatales;Mycoplasmataceae;Ureaplasma;
	3	1	0	4	Gentoo	Bacteria;Tenericutes;Mollicutes;RF9;
	1484	4152	3028	8664	Gentoo	No Relative
	34	15	2	51	Gentoo	Unclassified;
	15	69	29	113	Little	Bacteria;Actinobacteria;Actinobacteria;Actinobacteridae;Actinomycetales;Actinomycineae;Actinomycetaceae
	12	23	11	46	Little	Bacteria;Actinobacteria;Actinobacteria;Actinobacteridae;Actinomycetales;Corynebacterineae;Corynebacteriaceae
	5	19	7	31	Little	Bacteria;Actinobacteria;Actinobacteria;Actinobacteridae;Actinomycetales;Corynebacterineae;Dietziaceae
	9	23	9	41	Little	Bacteria;Actinobacteria;Actinobacteria;Actinobacteridae;Actinomycetales;Corynebacterineae;Nocardiaceae
	3	8	6	17	Little	Bacteria;Actinobacteria;Actinobacteria;Actinobacteridae;Actinomycetales;Frankineae;Geodermatophilaceae
	6	15	5	26	Little	Bacteria;Actinobacteria;Actinobacteria;Actinobacteridae;Actinomycetales;Frankineae;Sporichthyaceae
	15	44	2	61	Little	Bacteria;Actinobacteria;Actinobacteria;Actinobacteridae;Actinomycetales;Propionibacterineae;Propionibacteriaceae
	2	2	0	4	Little	Bacteria;Actinobacteria;Actinobacteria;Actinobacteridae;Bifidobacteriales;Bifidobacteriaceae;Bifidobacterium
	22	146	34	202	Little	Bacteria;Bacteroidetes;Bacteroidia;Bacteroidales;Bacteroidaceae;Bacteroides;
	31	234	215	480	Little	Bacteria;Bacteroidetes;Bacteroidia;Bacteroidales;Porphyromonadaceae;Barnesiella;
	25	66	10	101	Little	Bacteria;Bacteroidetes;Bacteroidia;Bacteroidales;Porphyromonadaceae;Petrimonas;
	4	14	0	18	Little	Bacteria;Bacteroidetes;Bacteroidia;Bacteroidales;Porphyromonadaceae;Porphyromonas;
	5	16	1	22	Little	Bacteria;Bacteroidetes;Bacteroidia;Bacteroidales;Porphyromonadaceae;Proteiniphilum;
	6	76	6	88	Little	Bacteria;Bacteroidetes;Bacteroidia;Bacteroidales;Prevotellaceae;Prevotella;
	14	51	32	97	Little	Bacteria;Bacteroidetes;Bacteroidia;Bacteroidales;S24-7;
	2	2	0	4	Little	Bacteria;Bacteroidetes;Cytophagia;Cytophagales;Cytophagaceae;Arcicella;
	6	15	14	35	Little	Bacteria;Bacteroidetes;Flavobacteria;Flavobacteriales;Flavobacteriaceae;Flavobacterium;
	2	1	0	3	Little	Bacteria;Bacteroidetes;Sphingobacteria;Sphingobacteriales;Chitinophagaceae;uncultured;
	4	10	4	18	Little	Bacteria;Candidate division OD1;
	1	1	0	2	Little	Bacteria;Candidate division SR1;
	2	0	1	3	Little	Bacteria;Candidate division TM7;
	2	1	9	12	Little	Bacteria;Cyanobacteria;Chloroplast;
	2	14	0	16	Little	Bacteria;Firmicutes;Bacilli;Bacillales;Bacillaceae;Virgibacillus;
	13	109	194	316	Little	Bacteria;Firmicutes;Bacilli;Lactobacillales;Lactobacillaceae;Lactobacillus;
	7	22	39	68	Little	Bacteria;Firmicutes;Bacilli;Lactobacillales;Leuconostocaceae;Leuconostoc;
	5	31	21	57	Little	Bacteria;Firmicutes;Bacilli;Lactobacillales;Leuconostocaceae;Weissella;
	8	34	21	63	Little	Bacteria;Firmicutes;Bacilli;Lactobacillales;Streptococcaceae;Lactococcus;
	16	47	32	95	Little	Bacteria;Firmicutes;Bacilli;Lactobacillales;Streptococcaceae;Streptococcus;
	1	0	0	1	Little	Bacteria;Firmicutes;Clostridia;Clostridiales;Clostridiaceae;Alkaliphilus;
	4	37	0	41	Little	Bacteria;Firmicutes;Clostridia;Clostridiales;Clostridiaceae;Candidatus Arthromitus;
	1	22	4	27	Little	Bacteria;Firmicutes;Clostridia;Clostridiales;Clostridiaceae;Clostridiisalibacter;
	8	27	14	49	Little	Bacteria;Firmicutes;Clostridia;Clostridiales;Clostridiaceae;Clostridium;
	1	0	0	1	Little	Bacteria;Firmicutes;Clostridia;Clostridiales;Clostridiaceae;Sarcina;
	2	14	0	16	Little	Bacteria;Firmicutes;Clostridia;Clostridiales;Family Incertae Sedis;Proteiniborus;
	1	19	9	29	Little	Bacteria;Firmicutes;Clostridia;Clostridiales;Family XI Incertae Sedis;Finegoldia;
	1	13	4	18	Little	Bacteria;Firmicutes;Clostridia;Clostridiales;Family XI Incertae Sedis;Sporanaerobacter;
	3	2	0	5	Little	Bacteria;Firmicutes;Clostridia;Clostridiales;Family XI Incertae Sedis;Tepidimicrobium;
	6	20	12	38	Little	Bacteria;Firmicutes;Clostridia;Clostridiales;Lachnospiraceae;Blautia;
	5	20	16	41	Little	Bacteria;Firmicutes;Clostridia;Clostridiales;Lachnospiraceae;Dorea;
	6	7	1	14	Little	Bacteria;Firmicutes;Clostridia;Clostridiales;Lachnospiraceae;Incertae Sedis;
	1	0	0	1	Little	Bacteria;Firmicutes;Clostridia;Clostridiales;Lachnospiraceae;Oribacterium;
	9	12	11	32	Little	Bacteria;Firmicutes;Clostridia;Clostridiales;Lachnospiraceae;uncultured;
	1	0	0	1	Little	Bacteria;Firmicutes;Clostridia;Clostridiales;Peptostreptococcaceae;Filifactor;
	14	42	53	109	Little	Bacteria;Firmicutes;Clostridia;Clostridiales;Peptostreptococcaceae;Incertae Sedis;
	2	14	3	19	Little	Bacteria;Firmicutes;Clostridia;Clostridiales;Ruminococcaceae;Fastidiosipila;
	6	32	11	49	Little	Bacteria;Firmicutes;Clostridia;Clostridiales;Ruminococcaceae;Incertae Sedis;
	4	6	2	12	Little	Bacteria;Firmicutes;Clostridia;Clostridiales;Ruminococcaceae;uncultured;
	5	27	9	41	Little	Bacteria;Firmicutes;Clostridia;Clostridiales;Veillonellaceae;Veillonella;
	1	0	0	1	Little	Bacteria;Firmicutes;Erysipelotrichi;Erysipelotrichales;Erysipelotrichaceae;Allobaculum;
	8	70	4	82	Little	Bacteria;Fusobacteria;Fusobacteria;Fusobacteriales;Fusobacteriaceae;Fusobacterium;
	28	238	275	541	Little	Bacteria;Planctomycetes;Phycisphaerae;Phycisphaerales;Phycisphaeraceae;CL500-3;
	1	1	0	2	Little	Bacteria;Proteobacteria;Alphaproteobacteria;Rhodospirillales;KCM-B-15;
	2	3	0	5	Little	Bacteria;Proteobacteria;Betaproteobacteria;Burkholderiales;Burkholderiaceae;Ralstonia;
	2	4	4	10	Little	Bacteria;Proteobacteria;Betaproteobacteria;Burkholderiales;Comamonadaceae;Brachymonas;
	11	61	40	112	Little	Bacteria;Proteobacteria;Betaproteobacteria;Burkholderiales;Comamonadaceae;Comamonas;
	1	4	0	5	Little	Bacteria;Proteobacteria;Betaproteobacteria;Burkholderiales;Comamonadaceae;Pelomonas;
	1	0	0	1	Little	Bacteria;Proteobacteria;Betaproteobacteria;Neisseriales;Neisseriaceae;Eikenella;
	10	38	17	65	Little	Bacteria;Proteobacteria;Betaproteobacteria;Neisseriales;Neisseriaceae;Neisseria;
	15	44	3	62	Little	Bacteria;Proteobacteria;Betaproteobacteria;Neisseriales;Neisseriaceae;uncultured;
	7	40	8	55	Little	Bacteria;Proteobacteria;Deltaproteobacteria;Desulfobacterales;Desulfobulbaceae;Desulfobulbus;
	5	8	3	16	Little	Bacteria;Proteobacteria;Epsilonproteobacteria;Campylobacterales;Campylobacteraceae;Campylobacter;
	2	15	6	23	Little	Bacteria;Proteobacteria;Epsilonproteobacteria;Campylobacterales;Helicobacteraceae;Sulfurovum;
	1	0	0	1	Little	Bacteria;Proteobacteria;Gammaproteobacteria;Alteromonadales;Alteromonadaceae;Haliea;
	5	11	6	22	Little	Bacteria;Proteobacteria;Gammaproteobacteria;Cardiobacteriales;Cardiobacteriaceae;Cardiobacterium;
	1	0	0	1	Little	Bacteria;Proteobacteria;Gammaproteobacteria;Cardiobacteriales;Cardiobacteriaceae;uncultured;
	1	2	1	4	Little	Bacteria;Proteobacteria;Gammaproteobacteria;Enterobacteriales;Enterobacteriaceae;Cronobacter;
	27	247	242	516	Little	Bacteria;Proteobacteria;Gammaproteobacteria;Enterobacteriales;Enterobacteriaceae;Enterobacter;
	17	63	24	104	Little	Bacteria;Proteobacteria;Gammaproteobacteria;Enterobacteriales;Enterobacteriaceae;Escherichia-Shigella;
	5	98	40	143	Little	Bacteria;Proteobacteria;Gammaproteobacteria;Enterobacteriales;Enterobacteriaceae;Klebsiella;
	1	11	0	12	Little	Bacteria;Proteobacteria;Gammaproteobacteria;Enterobacteriales;Enterobacteriaceae;Kluyvera;
	1	7	0	8	Little	Bacteria;Proteobacteria;Gammaproteobacteria;Enterobacteriales;Enterobacteriaceae;Pantoea;
	3	2	2	7	Little	Bacteria;Proteobacteria;Gammaproteobacteria;Legionellales;Legionellaceae;Legionella;
	1	2	1	4	Little	Bacteria;Proteobacteria;Gammaproteobacteria;Methylococcales;Hyd24-01;
	7	10	1	18	Little	Bacteria;Proteobacteria;Gammaproteobacteria;Methylococcales;Methylococcaceae;Methylomonas;
	4	19	13	36	Little	Bacteria;Proteobacteria;Gammaproteobacteria;Pasteurellales;Pasteurellaceae;Haemophilus;
	3	0	0	3	Little	Bacteria;Proteobacteria;Gammaproteobacteria;Pasteurellales;Pasteurellaceae;uncultured;
	16	71	66	153	Little	Bacteria;Proteobacteria;Gammaproteobacteria;Pseudomonadales;Moraxellaceae;Acinetobacter;
	1	1	0	2	Little	Bacteria;Proteobacteria;Gammaproteobacteria;Pseudomonadales;Moraxellaceae;Enhydrobacter;
	8	26	29	63	Little	Bacteria;Proteobacteria;Gammaproteobacteria;Pseudomonadales;Pseudomonadaceae;Pseudomonas;
	13	53	43	109	Little	Bacteria;Tenericutes;Mollicutes;Mycoplasmatales;Mycoplasmataceae;Mycoplasma;
	404	3832	1877	6113	Little	No Relative
	27	29	1	57	Little	Unclassified;
	1	1	0	2	Macaroni	Bacteria;Acidobacteria;Acidobacteria;Acidobacteriales;Acidobacteriaceae;Acidobacterium;
	27	46	8	81	Macaroni	Bacteria;Actinobacteria;Actinobacteria;Actinobacteridae;Actinomycetales;Actinomycineae;Actinomycetaceae
	12	13	2	27	Macaroni	Bacteria;Actinobacteria;Actinobacteria;Actinobacteridae;Actinomycetales;Corynebacterineae;Corynebacteriaceae
	2	1	0	3	Macaroni	Bacteria;Actinobacteria;Actinobacteria;Actinobacteridae;Actinomycetales;Corynebacterineae;Family Incertae Sedis
	1	0	0	1	Macaroni	Bacteria;Actinobacteria;Actinobacteria;Actinobacteridae;Actinomycetales;Corynebacterineae;Mycobacteriaceae
	5	0	0	5	Macaroni	Bacteria;Actinobacteria;Actinobacteria;Actinobacteridae;Actinomycetales;Corynebacterineae;Nocardiaceae
	1	0	0	1	Macaroni	Bacteria;Actinobacteria;Actinobacteria;Actinobacteridae;Actinomycetales;Frankineae;uncultured
	3	1	0	4	Macaroni	Bacteria;Actinobacteria;Actinobacteria;Actinobacteridae;Actinomycetales;Micrococcineae;Bogoriellaceae
	1	0	0	1	Macaroni	Bacteria;Actinobacteria;Actinobacteria;Actinobacteridae;Actinomycetales;Micrococcineae;Dermatophilaceae
	4	0	0	4	Macaroni	Bacteria;Actinobacteria;Actinobacteria;Actinobacteridae;Actinomycetales;Micrococcineae;Intrasporangiaceae
	7	2	0	9	Macaroni	Bacteria;Actinobacteria;Actinobacteria;Actinobacteridae;Actinomycetales;Micrococcineae;Microbacteriaceae
	10	1	2	13	Macaroni	Bacteria;Actinobacteria;Actinobacteria;Actinobacteridae;Actinomycetales;Micrococcineae;Micrococcaceae
	2	0	0	2	Macaroni	Bacteria;Actinobacteria;Actinobacteria;Actinobacteridae;Actinomycetales;PeM15;
	1	0	0	1	Macaroni	Bacteria;Actinobacteria;Actinobacteria;Actinobacteridae;Actinomycetales;Propionibacterineae;Nocardioidaceae
	15	5	1	21	Macaroni	Bacteria;Actinobacteria;Actinobacteria;Actinobacteridae;Actinomycetales;Propionibacterineae;Propionibacteriaceae
	1	1	0	2	Macaroni	Bacteria;Actinobacteria;Actinobacteria;Rubrobacteridae;AKIW543;
	1	0	0	1	Macaroni	Bacteria;Actinobacteria;Actinobacteria;Rubrobacteridae;Solirubrobacterales;Patulibacteraceae;Patulibacter
	5	4	1	10	Macaroni	Bacteria;Bacteroidetes;Bacteroidia;Bacteroidales;Bacteroidaceae;Bacteroides;
	1	1	0	2	Macaroni	Bacteria;Bacteroidetes;Bacteroidia;Bacteroidales;GZKB124;
	1	1	0	2	Macaroni	Bacteria;Bacteroidetes;Bacteroidia;Bacteroidales;Porphyromonadaceae;Barnesiella;
	3	1	0	4	Macaroni	Bacteria;Bacteroidetes;Bacteroidia;Bacteroidales;Porphyromonadaceae;Paludibacter;
	6	9	3	18	Macaroni	Bacteria;Bacteroidetes;Bacteroidia;Bacteroidales;Porphyromonadaceae;Parabacteroides;
	47	301	375	723	Macaroni	Bacteria;Bacteroidetes;Bacteroidia;Bacteroidales;Porphyromonadaceae;Petrimonas;
	5	6	2	13	Macaroni	Bacteria;Bacteroidetes;Bacteroidia;Bacteroidales;Porphyromonadaceae;Porphyromonas;
	43	96	8	147	Macaroni	Bacteria;Bacteroidetes;Bacteroidia;Bacteroidales;Porphyromonadaceae;Proteiniphilum;
	2	0	0	2	Macaroni	Bacteria;Bacteroidetes;Bacteroidia;Bacteroidales;Porphyromonadaceae;uncultured;
	2	3	0	5	Macaroni	Bacteria;Bacteroidetes;Bacteroidia;Bacteroidales;Prevotellaceae;Prevotella;
	5	1	0	6	Macaroni	Bacteria;Bacteroidetes;Bacteroidia;Bacteroidales;Prevotellaceae;uncultured;
	14	21	7	42	Macaroni	Bacteria;Bacteroidetes;Bacteroidia;Bacteroidales;Rikenellaceae;Alistipes;
	51	71	5	127	Macaroni	Bacteria;Bacteroidetes;Bacteroidia;Bacteroidales;S24-7;
	5	9	0	14	Macaroni	Bacteria;Bacteroidetes;Bacteroidia;Bacteroidales;vadinHA21;
	1	0	0	1	Macaroni	Bacteria;Bacteroidetes;Class Incertae Sedis;Order Incertae Sedis;Family Incertae Sedis;Prolixibacter;
	5	3	0	8	Macaroni	Bacteria;Bacteroidetes;Cytophagia;Cytophagales;Cytophagaceae;Flexibacter;
	2	0	0	2	Macaroni	Bacteria;Bacteroidetes;Cytophagia;Cytophagales;Cytophagaceae;Leadbetterella;
	1	1	0	2	Macaroni	Bacteria;Bacteroidetes;Flavobacteria;Flavobacteriales;Flavobacteriaceae;Aequorivita;
	1	0	0	1	Macaroni	Bacteria;Bacteroidetes;Flavobacteria;Flavobacteriales;Flavobacteriaceae;Capnocytophaga;
	15	9	1	25	Macaroni	Bacteria;Bacteroidetes;Flavobacteria;Flavobacteriales;Flavobacteriaceae;Chryseobacterium;
	2	11	2	15	Macaroni	Bacteria;Bacteroidetes;Flavobacteria;Flavobacteriales;Flavobacteriaceae;Cloacibacterium;
	2	2	0	4	Macaroni	Bacteria;Bacteroidetes;Flavobacteria;Flavobacteriales;Flavobacteriaceae;Coenonia;
	1	1	0	2	Macaroni	Bacteria;Bacteroidetes;Flavobacteria;Flavobacteriales;Flavobacteriaceae;Flavobacterium;
	4	1	0	5	Macaroni	Bacteria;Bacteroidetes;Flavobacteria;Flavobacteriales;Flavobacteriaceae;Gelidibacter;
	1	0	0	1	Macaroni	Bacteria;Bacteroidetes;Flavobacteria;Flavobacteriales;Flavobacteriaceae;Riemerella;
	1	0	0	1	Macaroni	Bacteria;Bacteroidetes;Flavobacteria;Flavobacteriales;Flavobacteriaceae;uncultured;
	11	4	4	19	Macaroni	Bacteria;Bacteroidetes;Sphingobacteria;Sphingobacteriales;Chitinophagaceae;uncultured;
	3	1	0	4	Macaroni	Bacteria;Candidate division TM7;
	1	0	0	1	Macaroni	Bacteria;Chlorobi;Chlorobia;Chlorobiales;OPB56;
	2	1	0	3	Macaroni	Bacteria;Chloroflexi;Anaerolineae;Anaerolineales;Anaerolineaceae;uncultured;
	1	3	1	5	Macaroni	Bacteria;Chloroflexi;Caldilineae;Caldilineales;Caldilineaceae;Caldilinea;
	2	1	2	5	Macaroni	Bacteria;Chloroflexi;Caldilineae;Caldilineales;Caldilineaceae;uncultured;
	1	0	0	1	Macaroni	Bacteria;Chloroflexi;JG37-AG-4;
	3	4	6	13	Macaroni	Bacteria;Cyanobacteria;Chloroplast;
	1	2	0	3	Macaroni	Bacteria;Firmicutes;Bacilli;Bacillales;Bacillaceae;Anoxybacillus;
	5	2	0	7	Macaroni	Bacteria;Firmicutes;Bacilli;Bacillales;Bacillaceae;Bacillus;
	2	0	0	2	Macaroni	Bacteria;Firmicutes;Bacilli;Bacillales;Bacillaceae;Geobacillus;
	2	0	0	2	Macaroni	Bacteria;Firmicutes;Bacilli;Bacillales;Bacillaceae;Oceanobacillus;
	5	1	0	6	Macaroni	Bacteria;Firmicutes;Bacilli;Bacillales;Family XII Incertae Sedis;Exiguobacterium;
	6	6	0	12	Macaroni	Bacteria;Firmicutes;Bacilli;Bacillales;Planococcaceae;Sporosarcina;
	2	1	0	3	Macaroni	Bacteria;Firmicutes;Bacilli;Lactobacillales;Carnobacteriaceae;Carnobacterium;
	1	0	0	1	Macaroni	Bacteria;Firmicutes;Bacilli;Lactobacillales;Carnobacteriaceae;uncultured;
	21	8	0	29	Macaroni	Bacteria;Firmicutes;Bacilli;Lactobacillales;Enterococcaceae;Enterococcus;
	16	65	1	82	Macaroni	Bacteria;Firmicutes;Bacilli;Lactobacillales;Lactobacillaceae;Lactobacillus;
	85	939	76	1100	Macaroni	Bacteria;Firmicutes;Bacilli;Lactobacillales;Leuconostocaceae;Leuconostoc;
	61	367	357	785	Macaroni	Bacteria;Firmicutes;Bacilli;Lactobacillales;Leuconostocaceae;Weissella;
	1	0	0	1	Macaroni	Bacteria;Firmicutes;Bacilli;Lactobacillales;PeH08;
	52	161	41	254	Macaroni	Bacteria;Firmicutes;Bacilli;Lactobacillales;Streptococcaceae;Lactococcus;
	8	20	4	32	Macaroni	Bacteria;Firmicutes;Bacilli;Lactobacillales;Streptococcaceae;Streptococcus;
	3	1	0	4	Macaroni	Bacteria;Firmicutes;Bacilli;Lactobacillales;Streptococcaceae;uncultured;
	3	2	0	5	Macaroni	Bacteria;Firmicutes;Clostridia;Clostridiales;Clostridiaceae;Clostridiisalibacter;
	16	23	3	42	Macaroni	Bacteria;Firmicutes;Clostridia;Clostridiales;Clostridiaceae;Clostridium;
	1	0	0	1	Macaroni	Bacteria;Firmicutes;Clostridia;Clostridiales;Clostridiaceae;Proteiniclasticum;
	1	0	0	1	Macaroni	Bacteria;Firmicutes;Clostridia;Clostridiales;Clostridiaceae;uncultured;
	5	13	7	25	Macaroni	Bacteria;Firmicutes;Clostridia;Clostridiales;Family Incertae Sedis;Proteiniborus;
	8	1	0	9	Macaroni	Bacteria;Firmicutes;Clostridia;Clostridiales;Family XI Incertae Sedis;
	1	26	15	42	Macaroni	Bacteria;Firmicutes;Clostridia;Clostridiales;Family XI Incertae Sedis;Finegoldia;
	4	1	0	5	Macaroni	Bacteria;Firmicutes;Clostridia;Clostridiales;Family XI Incertae Sedis;Helcococcus;
	2	1	0	3	Macaroni	Bacteria;Firmicutes;Clostridia;Clostridiales;Family XI Incertae Sedis;Incertae Sedis;
	7	13	2	22	Macaroni	Bacteria;Firmicutes;Clostridia;Clostridiales;Family XI Incertae Sedis;Peptoniphilus;
	1	0	0	1	Macaroni	Bacteria;Firmicutes;Clostridia;Clostridiales;Family XI Incertae Sedis;Soehngenia;
	2	0	0	2	Macaroni	Bacteria;Firmicutes;Clostridia;Clostridiales;Family XI Incertae Sedis;Sporanaerobacter;
	2	1	0	3	Macaroni	Bacteria;Firmicutes;Clostridia;Clostridiales;Family XI Incertae Sedis;Tepidimicrobium;
	9	5	0	14	Macaroni	Bacteria;Firmicutes;Clostridia;Clostridiales;Family XI Incertae Sedis;Tissierella;
	18	19	7	44	Macaroni	Bacteria;Firmicutes;Clostridia;Clostridiales;Family XI Incertae Sedis;uncultured;
	11	23	3	37	Macaroni	Bacteria;Firmicutes;Clostridia;Clostridiales;Family XII Incertae Sedis;Guggenheimella;
	1	1	0	2	Macaroni	Bacteria;Firmicutes;Clostridia;Clostridiales;Family XIII Incertae Sedis;Mogibacterium;
	1	0	0	1	Macaroni	Bacteria;Firmicutes;Clostridia;Clostridiales;Family XIII Incertae Sedis;uncultured;
	1	2	0	3	Macaroni	Bacteria;Firmicutes;Clostridia;Clostridiales;Family XIV Incertae Sedis;Anaerobranca;
	1	0	0	1	Macaroni	Bacteria;Firmicutes;Clostridia;Clostridiales;Lachnospiraceae;Butyrivibrio;
	7	3	0	10	Macaroni	Bacteria;Firmicutes;Clostridia;Clostridiales;Lachnospiraceae;Incertae Sedis;
	2	0	0	2	Macaroni	Bacteria;Firmicutes;Clostridia;Clostridiales;Lachnospiraceae;Oribacterium;
	1	0	0	1	Macaroni	Bacteria;Firmicutes;Clostridia;Clostridiales;Lachnospiraceae;Pseudobutyrivibrio;
	1	1	0	2	Macaroni	Bacteria;Firmicutes;Clostridia;Clostridiales;Lachnospiraceae;Roseburia;
	53	89	46	188	Macaroni	Bacteria;Firmicutes;Clostridia;Clostridiales;Lachnospiraceae;uncultured;
	2	1	0	3	Macaroni	Bacteria;Firmicutes;Clostridia;Clostridiales;Peptostreptococcaceae;Incertae Sedis;
	1	0	0	1	Macaroni	Bacteria;Firmicutes;Clostridia;Clostridiales;Peptostreptococcaceae;uncultured;
	1	0	0	1	Macaroni	Bacteria;Firmicutes;Clostridia;Clostridiales;Ruminococcaceae;Anaerotruncus;
	1	0	0	1	Macaroni	Bacteria;Firmicutes;Clostridia;Clostridiales;Ruminococcaceae;Faecalibacterium;
	7	12	1	20	Macaroni	Bacteria;Firmicutes;Clostridia;Clostridiales;Ruminococcaceae;Fastidiosipila;
	8	1	0	9	Macaroni	Bacteria;Firmicutes;Clostridia;Clostridiales;Ruminococcaceae;Incertae Sedis;
	3	2	0	5	Macaroni	Bacteria;Firmicutes;Clostridia;Clostridiales;Ruminococcaceae;Subdoligranulum;
	13	7	0	20	Macaroni	Bacteria;Firmicutes;Clostridia;Clostridiales;Ruminococcaceae;uncultured;
	2	1	0	3	Macaroni	Bacteria;Firmicutes;Clostridia;Clostridiales;Veillonellaceae;Selenomonas;
	5	7	1	13	Macaroni	Bacteria;Firmicutes;Clostridia;Clostridiales;Veillonellaceae;Veillonella;
	1	0	0	1	Macaroni	Bacteria;Firmicutes;Clostridia;D8A-2;
	2	0	0	2	Macaroni	Bacteria;Firmicutes;Erysipelotrichi;Erysipelotrichales;Erysipelotrichaceae;Allobaculum;
	3	0	0	3	Macaroni	Bacteria;Firmicutes;Erysipelotrichi;Erysipelotrichales;Erysipelotrichaceae;Erysipelothrix;
	1	0	1	2	Macaroni	Bacteria;Firmicutes;Erysipelotrichi;Erysipelotrichales;Erysipelotrichaceae;Turicibacter;
	1	0	0	1	Macaroni	Bacteria;Fusobacteria;Fusobacteria;Fusobacteriales;Fusobacteriaceae;Fusobacterium;
	1	0	0	1	Macaroni	Bacteria;Gemmatimonadetes;Gemmatimonadetes;Gemmatimonadales;Gemmatimonadaceae;Gemmatimonas;
	2	4	0	6	Macaroni	Bacteria;Nitrospirae;Nitrospira;Nitrospirales;OPB95;
	2	1	0	3	Macaroni	Bacteria;Planctomycetes;OM190;
	2	4	5	11	Macaroni	Bacteria;Planctomycetes;Phycisphaerae;Phycisphaerales;Phycisphaeraceae;CL500-3;
	2	1	2	5	Macaroni	Bacteria;Proteobacteria;Alphaproteobacteria;Rhizobiales;alphaI cluster;
	2	0	0	2	Macaroni	Bacteria;Proteobacteria;Alphaproteobacteria;Rhizobiales;Family Incertae Sedis;Nordella;
	2	0	0	2	Macaroni	Bacteria;Proteobacteria;Alphaproteobacteria;Rhizobiales;Rhizobiaceae;Ensifer;
	1	0	0	1	Macaroni	Bacteria;Proteobacteria;Alphaproteobacteria;Rhizobiales;Rhizobiaceae;Rhizobium;
	1	1	0	2	Macaroni	Bacteria;Proteobacteria;Alphaproteobacteria;Rhodobacterales;Rhodobacteraceae;
	3	1	3	7	Macaroni	Bacteria;Proteobacteria;Alphaproteobacteria;Rhodobacterales;Rhodobacteraceae;Paracoccus;
	3	0	0	3	Macaroni	Bacteria;Proteobacteria;Alphaproteobacteria;Rhodobacterales;Rhodobacteraceae;Pseudorhodobacter;
	2	0	0	2	Macaroni	Bacteria;Proteobacteria;Alphaproteobacteria;Rhodobacterales;Rhodobacteraceae;Rhodobacter;
	2	0	0	2	Macaroni	Bacteria;Proteobacteria;Alphaproteobacteria;Rhodobacterales;Rhodobacteraceae;Roseobacter clade OCT lineage;
	1	1	1	3	Macaroni	Bacteria;Proteobacteria;Alphaproteobacteria;Rhodospirillales;Acetobacteraceae;Acetobacter;
	1	0	0	1	Macaroni	Bacteria;Proteobacteria;Alphaproteobacteria;Sphingomonadales;Sphingomonadaceae;Novosphingobium;
	1	0	0	1	Macaroni	Bacteria;Proteobacteria;Betaproteobacteria;Burkholderiales;Alcaligenaceae;Castellaniella;
	1	0	0	1	Macaroni	Bacteria;Proteobacteria;Betaproteobacteria;Burkholderiales;Alcaligenaceae;Pusillimonas;
	1	0	0	1	Macaroni	Bacteria;Proteobacteria;Betaproteobacteria;Burkholderiales;Burkholderiaceae;Ralstonia;
	1	1	0	2	Macaroni	Bacteria;Proteobacteria;Betaproteobacteria;Burkholderiales;Comamonadaceae;
	10	38	3	51	Macaroni	Bacteria;Proteobacteria;Betaproteobacteria;Burkholderiales;Comamonadaceae;Acidovorax;
	1	2	1	4	Macaroni	Bacteria;Proteobacteria;Betaproteobacteria;Burkholderiales;Comamonadaceae;Albidiferax;
	1	0	0	1	Macaroni	Bacteria;Proteobacteria;Betaproteobacteria;Burkholderiales;Comamonadaceae;Aquabacterium;
	2	0	0	2	Macaroni	Bacteria;Proteobacteria;Betaproteobacteria;Burkholderiales;Comamonadaceae;Comamonas;
	2	2	0	4	Macaroni	Bacteria;Proteobacteria;Betaproteobacteria;Burkholderiales;Comamonadaceae;Diaphorobacter;
	1	0	0	1	Macaroni	Bacteria;Proteobacteria;Betaproteobacteria;Burkholderiales;Comamonadaceae;Hydrogenophaga;
	1	0	0	1	Macaroni	Bacteria;Proteobacteria;Betaproteobacteria;Burkholderiales;Comamonadaceae;Pelomonas;
	2	0	0	2	Macaroni	Bacteria;Proteobacteria;Betaproteobacteria;Burkholderiales;Comamonadaceae;Polaromonas;
	1	1	0	2	Macaroni	Bacteria;Proteobacteria;Betaproteobacteria;Burkholderiales;Comamonadaceae;Rhizobacter;
	3	0	0	3	Macaroni	Bacteria;Proteobacteria;Betaproteobacteria;Burkholderiales;Comamonadaceae;Simplicispira;
	4	0	0	4	Macaroni	Bacteria;Proteobacteria;Betaproteobacteria;Burkholderiales;Comamonadaceae;uncultured;
	2	0	0	2	Macaroni	Bacteria;Proteobacteria;Betaproteobacteria;Burkholderiales;Comamonadaceae;Variovorax;
	4	3	0	7	Macaroni	Bacteria;Proteobacteria;Betaproteobacteria;Burkholderiales;Oxalobacteraceae;Janthinobacterium;
	1	0	0	1	Macaroni	Bacteria;Proteobacteria;Betaproteobacteria;Burkholderiales;Oxalobacteraceae;Naxibacter;
	2	2	0	4	Macaroni	Bacteria;Proteobacteria;Betaproteobacteria;Burkholderiales;Oxalobacteraceae;Undibacterium;
	2	0	0	2	Macaroni	Bacteria;Proteobacteria;Betaproteobacteria;Hydrogenophilales;Hydrogenophilaceae;Petrobacter;
	3	2	0	5	Macaroni	Bacteria;Proteobacteria;Betaproteobacteria;Hydrogenophilales;Hydrogenophilaceae;Thiobacillus;
	2	0	0	2	Macaroni	Bacteria;Proteobacteria;Betaproteobacteria;Neisseriales;Neisseriaceae;Aquitalea;
	9	7	4	20	Macaroni	Bacteria;Proteobacteria;Betaproteobacteria;Neisseriales;Neisseriaceae;Microvirgula;
	33	102	4	139	Macaroni	Bacteria;Proteobacteria;Betaproteobacteria;Neisseriales;Neisseriaceae;Neisseria;
	26	140	33	199	Macaroni	Bacteria;Proteobacteria;Betaproteobacteria;Neisseriales;Neisseriaceae;uncultured;
	3	2	0	5	Macaroni	Bacteria;Proteobacteria;Betaproteobacteria;Neisseriales;Neisseriaceae;Vitreoscilla;
	1	2	0	3	Macaroni	Bacteria;Proteobacteria;Betaproteobacteria;Neisseriales;Neisseriaceae;Vogesella;
	2	0	0	2	Macaroni	Bacteria;Proteobacteria;Betaproteobacteria;Nitrosomonadales;Nitrosomonadaceae;Nitrosospira;
	1	0	0	1	Macaroni	Bacteria;Proteobacteria;Betaproteobacteria;oca12;
	4	3	0	7	Macaroni	Bacteria;Proteobacteria;Betaproteobacteria;Rhodocyclales;Rhodocyclaceae;Azoarcus;
	1	1	0	2	Macaroni	Bacteria;Proteobacteria;Betaproteobacteria;Rhodocyclales;Rhodocyclaceae;Azospira;
	1	2	1	4	Macaroni	Bacteria;Proteobacteria;Betaproteobacteria;Rhodocyclales;Rhodocyclaceae;Propionivibrio;
	11	17	7	35	Macaroni	Bacteria;Proteobacteria;Betaproteobacteria;Rhodocyclales;Rhodocyclaceae;Thauera;Thauera
	1	0	0	1	Macaroni	Bacteria;Proteobacteria;Betaproteobacteria;Rhodocyclales;Rhodocyclaceae;uncultured;
	1	0	0	1	Macaroni	Bacteria;Proteobacteria;Betaproteobacteria;Rhodocyclales;Rhodocyclaceae;Zoogloea;
	4	13	11	28	Macaroni	Bacteria;Proteobacteria;Deltaproteobacteria;Desulfobacterales;Desulfobulbaceae;Desulfobulbus;
	3	4	4	11	Macaroni	Bacteria;Proteobacteria;Deltaproteobacteria;Desulfobacterales;Desulfobulbaceae;uncultured;
	6	5	0	11	Macaroni	Bacteria;Proteobacteria;Deltaproteobacteria;Desulfovibrionales;Desulfohalobiaceae;uncultured;
	3	1	1	5	Macaroni	Bacteria;Proteobacteria;Deltaproteobacteria;Myxococcales;0319-6G20;
	1	0	0	1	Macaroni	Bacteria;Proteobacteria;Deltaproteobacteria;Myxococcales;Nannocystineae;Haliangiaceae;Haliangium
	3	0	0	3	Macaroni	Bacteria;Proteobacteria;Deltaproteobacteria;Myxococcales;Nannocystineae;Nannocystaceae;Nannocystis
	1	1	0	2	Macaroni	Bacteria;Proteobacteria;Deltaproteobacteria;Myxococcales;Sorangiineae;Polyangiaceae;Sorangium
	3	2	0	5	Macaroni	Bacteria;Proteobacteria;Epsilonproteobacteria;Campylobacterales;Campylobacteraceae;Arcobacter;
	9	22	0	31	Macaroni	Bacteria;Proteobacteria;Epsilonproteobacteria;Campylobacterales;Campylobacteraceae;Campylobacter;
	3	18	0	21	Macaroni	Bacteria;Proteobacteria;Epsilonproteobacteria;Campylobacterales;Helicobacteraceae;Sulfurovum;
	2	0	0	2	Macaroni	Bacteria;Proteobacteria;Gammaproteobacteria;Aeromonadales;Aeromonadaceae;Aeromonas;
	2	1	0	3	Macaroni	Bacteria;Proteobacteria;Gammaproteobacteria;Alteromonadales;Alteromonadaceae;OM60(NOR5) clade;
	1	0	0	1	Macaroni	Bacteria;Proteobacteria;Gammaproteobacteria;Alteromonadales;Pseudoalteromonadaceae;Pseudoalteromonas;
	5	8	1	14	Macaroni	Bacteria;Proteobacteria;Gammaproteobacteria;Cardiobacteriales;Cardiobacteriaceae;Cardiobacterium;
	2	3	0	5	Macaroni	Bacteria;Proteobacteria;Gammaproteobacteria;Cardiobacteriales;Cardiobacteriaceae;uncultured;
	1	0	0	1	Macaroni	Bacteria;Proteobacteria;Gammaproteobacteria;Chromatiales;Chromatiaceae;Nitrosococcus;
	1	0	0	1	Macaroni	Bacteria;Proteobacteria;Gammaproteobacteria;Enterobacteriales;Enterobacteriaceae;
	18	51	37	106	Macaroni	Bacteria;Proteobacteria;Gammaproteobacteria;Enterobacteriales;Enterobacteriaceae;Citrobacter;
	15	29	13	57	Macaroni	Bacteria;Proteobacteria;Gammaproteobacteria;Enterobacteriales;Enterobacteriaceae;Enterobacter;
	10	16	5	31	Macaroni	Bacteria;Proteobacteria;Gammaproteobacteria;Enterobacteriales;Enterobacteriaceae;Escherichia-Shigella;
	1	1	0	2	Macaroni	Bacteria;Proteobacteria;Gammaproteobacteria;Enterobacteriales;Enterobacteriaceae;Klebsiella;
	1	0	0	1	Macaroni	Bacteria;Proteobacteria;Gammaproteobacteria;Enterobacteriales;Enterobacteriaceae;Raoultella;
	2	0	0	2	Macaroni	Bacteria;Proteobacteria;Gammaproteobacteria;Methylococcales;Hyd24-01;
	11	31	14	56	Macaroni	Bacteria;Proteobacteria;Gammaproteobacteria;Methylococcales;Methylococcaceae;Methylomonas;
	1	2	1	4	Macaroni	Bacteria;Proteobacteria;Gammaproteobacteria;Order Incertae Sedis;Family Incertae Sedis;Marinicella;
	2	0	0	2	Macaroni	Bacteria;Proteobacteria;Gammaproteobacteria;Pasteurellales;Pasteurellaceae;Pasteurella;
	36	77	20	133	Macaroni	Bacteria;Proteobacteria;Gammaproteobacteria;Pseudomonadales;Moraxellaceae;Acinetobacter;
	1	1	2	4	Macaroni	Bacteria;Proteobacteria;Gammaproteobacteria;Pseudomonadales;Moraxellaceae;Alkanindiges;
	5	6	0	11	Macaroni	Bacteria;Proteobacteria;Gammaproteobacteria;Pseudomonadales;Moraxellaceae;Enhydrobacter;
	102	302	231	635	Macaroni	Bacteria;Proteobacteria;Gammaproteobacteria;Pseudomonadales;Moraxellaceae;Psychrobacter;
	10	16	3	29	Macaroni	Bacteria;Proteobacteria;Gammaproteobacteria;Pseudomonadales;Pseudomonadaceae;Pseudomonas;
	2	1	0	3	Macaroni	Bacteria;Proteobacteria;Gammaproteobacteria;Vibrionales;Vibrionaceae;Vibrio;
	1	0	0	1	Macaroni	Bacteria;Proteobacteria;Gammaproteobacteria;Xanthomonadales;Sinobacteraceae;JTB255 marine benthic group;
	4	0	0	4	Macaroni	Bacteria;Proteobacteria;Gammaproteobacteria;Xanthomonadales;Xanthomonadaceae;Dokdonella;
	1	0	0	1	Macaroni	Bacteria;Proteobacteria;Gammaproteobacteria;Xanthomonadales;Xanthomonadaceae;Lysobacter;
	12	9	2	23	Macaroni	Bacteria;Proteobacteria;Gammaproteobacteria;Xanthomonadales;Xanthomonadaceae;Rhodanobacter;
	1	1	0	2	Macaroni	Bacteria;Proteobacteria;Gammaproteobacteria;Xanthomonadales;Xanthomonadaceae;Thermomonas;
	1	0	0	1	Macaroni	Bacteria;Proteobacteria;Gammaproteobacteria;Xanthomonadales;Xanthomonadaceae;uncultured;
	30	52	14	96	Macaroni	Bacteria;Spirochaetes;Spirochaetes;Spirochaetales;Spirochaetaceae;Treponema;
	1	2	1	4	Macaroni	Bacteria;Tenericutes;Mollicutes;Mycoplasmatales;Mycoplasmataceae;Mycoplasma;
	2	0	0	2	Macaroni	Bacteria;Tenericutes;Mollicutes;RF9;
	2	5	0	7	Macaroni	Bacteria;Verrucomicrobia;Verrucomicrobiae;Verrucomicrobiales;Verrucomicrobiaceae;Prosthecobacter;
	2	0	0	2	Macaroni	Bacteria;Verrucomicrobia;Verrucomicrobiae;Verrucomicrobiales;Verrucomicrobiaceae;uncultured;
	2175	8516	4285	14976	Macaroni	No Relative
	44	49	9	102	Macaroni	Unclassified;
	4	11	1	16	King1	Bacteria;Actinobacteria;Actinobacteria;Actinobacteridae;Actinomycetales;Actinomycineae;Actinomycetaceae;Actinomyces;
	1	1	0	2	King1	Bacteria;Actinobacteria;Actinobacteria;Actinobacteridae;Actinomycetales;Actinomycineae;Actinomycetaceae;uncultured;
	1	1	0	2	King1	Bacteria;Actinobacteria;Actinobacteria;Actinobacteridae;Actinomycetales;Actinomycineae;Actinomycetaceae;Varibaculum;
	2	5	1	8	King1	Bacteria;Actinobacteria;Actinobacteria;Actinobacteridae;Actinomycetales;Corynebacterineae;Corynebacteriaceae;Corynebacterium;
	1	0	0	1	King1	Bacteria;Actinobacteria;Actinobacteria;Actinobacteridae;Actinomycetales;Propionibacterineae;Propionibacteriaceae;Tessaracoccus;
	1	3	0	4	King1	Bacteria;Bacteroidetes;Bacteroidia;Bacteroidales;Bacteroidaceae;Bacteroides;
	2	52	19	73	King1	Bacteria;Bacteroidetes;Bacteroidia;Bacteroidales;gir-aah93h0;
	46	1872	1301	3219	King1	Bacteria;Bacteroidetes;Bacteroidia;Bacteroidales;Porphyromonadaceae;Petrimonas;
	1	17	12	30	King1	Bacteria;Bacteroidetes;Bacteroidia;Bacteroidales;Porphyromonadaceae;Porphyromonas;
	6	82	38	126	King1	Bacteria;Bacteroidetes;Bacteroidia;Bacteroidales;Porphyromonadaceae;Proteiniphilum;
	1	0	0	1	King1	Bacteria;Bacteroidetes;Flavobacteria;Flavobacteriales;Cryomorphaceae;Brumimimicrobium;
	4	4	1	9	King1	Bacteria;Bacteroidetes;Flavobacteria;Flavobacteriales;Flavobacteriaceae;
	1	0	0	1	King1	Bacteria;Bacteroidetes;Flavobacteria;Flavobacteriales;Flavobacteriaceae;Arenibacter;
	2	2	0	4	King1	Bacteria;Bacteroidetes;Flavobacteria;Flavobacteriales;Flavobacteriaceae;Chryseobacterium;
	5	14	0	19	King1	Bacteria;Bacteroidetes;Flavobacteria;Flavobacteriales;Flavobacteriaceae;Flavobacterium;
	4	5	0	9	King1	Bacteria;Bacteroidetes;Sphingobacteria;Sphingobacteriales;Chitinophagaceae;uncultured;
	2	0	0	2	King1	Bacteria;Bacteroidetes;Sphingobacteria;Sphingobacteriales;Sphingobacteriaceae;Pedobacter;
	1	0	0	1	King1	Bacteria;Bacteroidetes;Sphingobacteria;Sphingobacteriales;Sphingobacteriaceae;Sphingobacterium;
	3	46	35	84	King1	Bacteria;Candidate division SR1;
	9	237	172	418	King1	Bacteria;Candidate division TM7;
	1	0	0	1	King1	Bacteria;Cyanobacteria;Chloroplast;
	1	0	0	1	King1	Bacteria;Firmicutes;Bacilli;Bacillales;Bacillaceae;Geobacillus;
	2	9	0	11	King1	Bacteria;Firmicutes;Bacilli;Lactobacillales;Enterococcaceae;Catellicoccus;
	1	0	0	1	King1	Bacteria;Firmicutes;Bacilli;Lactobacillales;Enterococcaceae;Enterococcus;
	1	0	0	1	King1	Bacteria;Firmicutes;Bacilli;Lactobacillales;Lactobacillaceae;Lactobacillus;
	2	42	12	56	King1	Bacteria;Firmicutes;Bacilli;Lactobacillales;Leuconostocaceae;Leuconostoc;
	3	54	11	68	King1	Bacteria;Firmicutes;Bacilli;Lactobacillales;Leuconostocaceae;Weissella;
	5	19	4	28	King1	Bacteria;Firmicutes;Bacilli;Lactobacillales;Streptococcaceae;Lactococcus;
	1	0	0	1	King1	Bacteria;Firmicutes;Clostridia;Clostridiales;Clostridiaceae;Clostridiisalibacter;
	2	7	1	10	King1	Bacteria;Firmicutes;Clostridia;Clostridiales;Clostridiaceae;Clostridium;
	1	0	0	1	King1	Bacteria;Firmicutes;Clostridia;Clostridiales;Dethiosulfatibacter;
	7	315	292	614	King1	Bacteria;Firmicutes;Clostridia;Clostridiales;Family XI Incertae Sedis;Finegoldia;
	3	205	56	264	King1	Bacteria;Firmicutes;Clostridia;Clostridiales;Family XI Incertae Sedis;Gallicola;
	2	15	2	19	King1	Bacteria;Firmicutes;Clostridia;Clostridiales;Family XI Incertae Sedis;Helcococcus;
	9	45	29	83	King1	Bacteria;Firmicutes;Clostridia;Clostridiales;Family XI Incertae Sedis;Incertae Sedis;
	5	27	3	35	King1	Bacteria;Firmicutes;Clostridia;Clostridiales;Family XI Incertae Sedis;Parvimonas;
	14	195	102	311	King1	Bacteria;Firmicutes;Clostridia;Clostridiales;Family XI Incertae Sedis;Peptoniphilus;
	2	17	8	27	King1	Bacteria;Firmicutes;Clostridia;Clostridiales;Family XI Incertae Sedis;Soehngenia;
	2	7	1	10	King1	Bacteria;Firmicutes;Clostridia;Clostridiales;Family XI Incertae Sedis;uncultured;
	1	8	1	10	King1	Bacteria;Firmicutes;Clostridia;Clostridiales;Family XII Incertae Sedis;Guggenheimella;
	5	8	1	14	King1	Bacteria;Firmicutes;Clostridia;Clostridiales;Lachnospiraceae;Incertae Sedis;
	2	102	41	145	King1	Bacteria;Firmicutes;Clostridia;Clostridiales;Lachnospiraceae;uncultured;
	2	14	2	18	King1	Bacteria;Firmicutes;Clostridia;Clostridiales;Peptostreptococcaceae;Filifactor;
	3	5	0	8	King1	Bacteria;Firmicutes;Clostridia;Clostridiales;Peptostreptococcaceae;Incertae Sedis;
	6	294	234	534	King1	Bacteria;Firmicutes;Clostridia;Clostridiales;Proteiniborus;
	9	7	2	18	King1	Bacteria;Firmicutes;Clostridia;Clostridiales;Ruminococcaceae;Fastidiosipila;
	16	542	554	1112	King1	Bacteria;Firmicutes;Clostridia;Clostridiales;Ruminococcaceae;uncultured;
	1	11	0	12	King1	Bacteria;Firmicutes;Clostridia;Clostridiales;Veillonellaceae;uncultured;
	1	0	0	1	King1	Bacteria;Firmicutes;Clostridia;Clostridiales;Veillonellaceae;Veillonella;
	6	86	16	108	King1	Bacteria;Firmicutes;Mollicutes;Mycoplasmatales;Mycoplasmataceae;Mycoplasma;
	53	2575	1697	4325	King1	Bacteria;Firmicutes;Mollicutes;Mycoplasmatales;Mycoplasmataceae;Ureaplasma;
	1	0	0	1	King1	Bacteria;Firmicutes;Mollicutes;RF9;
	3	18	6	27	King1	Bacteria;Fusobacteria;Fusobacteria;Fusobacteriales;CFT112H7;
	10	135	80	225	King1	Bacteria;Fusobacteria;Fusobacteria;Fusobacteriales;Fusobacteriaceae;Fusobacterium;
	2	1	0	3	King1	Bacteria;Proteobacteria;Alphaproteobacteria;DB1-14;
	2	1	0	3	King1	Bacteria;Proteobacteria;Alphaproteobacteria;Rhodobacterales;Rhodobacteraceae;Pseudorhodobacter;
	1	0	0	1	King1	Bacteria;Proteobacteria;Alphaproteobacteria;Rhodobacterales;Rhodobacteraceae;Roseobacter clade;Roseovarius;
	1	0	0	1	King1	Bacteria;Proteobacteria;Alphaproteobacteria;Sphingomonadales;Erythrobacteraceae;Erythrobacter;
	1	0	0	1	King1	Bacteria;Proteobacteria;Betaproteobacteria;Burkholderiales;Alcaligenaceae;Derxia;
	1	2	0	3	King1	Bacteria;Proteobacteria;Betaproteobacteria;Burkholderiales;Alcaligenaceae;Sutterella;
	1	0	0	1	King1	Bacteria;Proteobacteria;Betaproteobacteria;Burkholderiales;Comamonadaceae;uncultured;
	2	1	0	3	King1	Bacteria;Proteobacteria;Betaproteobacteria;Neisseriales;Neisseriaceae;Aquitalea;
	1	2	0	3	King1	Bacteria;Proteobacteria;Betaproteobacteria;Neisseriales;Neisseriaceae;Laribacter;
	1	11	3	15	King1	Bacteria;Proteobacteria;Betaproteobacteria;Neisseriales;Neisseriaceae;uncultured;
	29	758	957	1744	King1	Bacteria;Proteobacteria;Epsilonproteobacteria;Campylobacterales;Campylobacteraceae;Campylobacter;
	7	76	60	143	King1	Bacteria;Proteobacteria;Epsilonproteobacteria;Campylobacterales;Helicobacteraceae;Helicobacter;
	1	0	0	1	King1	Bacteria;Proteobacteria;Gammaproteobacteria;Cardiobacteriales;Cardiobacteriaceae;uncultured;
	1	1	0	2	King1	Bacteria;Proteobacteria;Gammaproteobacteria;Chromatiales;Granulosicoccaceae;Granulosicoccus;
	2	0	0	2	King1	Bacteria;Proteobacteria;Gammaproteobacteria;Pseudomonadales;Moraxellaceae;Psychrobacter;
	2	5	0	7	King1	Bacteria;Spirochaetes;Spirochaetes;Spirochaetales;Spirochaetaceae;Treponema;
	16	225	127	368	King1	Unclassified;
	6	28	5	39	King2	Bacteria;Actinobacteria;Actinobacteria;Actinobacteridae;Actinomycetales;Actinomycineae;Actinomycetaceae;Actinomyces;
	3	0	0	3	King2	Bacteria;Actinobacteria;Actinobacteria;Actinobacteridae;Actinomycetales;Corynebacterineae;Corynebacteriaceae;Corynebacterium;
	1	0	1	2	King2	Bacteria;Actinobacteria;Actinobacteria;Actinobacteridae;Actinomycetales;Micrococcineae;Dermatophilaceae;Dermatophilus;
	1	0	0	1	King2	Bacteria;Bacteroidetes;Bacteroidia;Bacteroidales;Bacteroidaceae;Bacteroides;
	5	24	9	38	King2	Bacteria;Bacteroidetes;Bacteroidia;Bacteroidales;p-2534-18B5 gut group;
	2	30	9	41	King2	Bacteria;Bacteroidetes;Bacteroidia;Bacteroidales;PeH15;
	3	33	5	41	King2	Bacteria;Bacteroidetes;Bacteroidia;Bacteroidales;Porphyromonadaceae;Paludibacter;
	61	2387	1760	4208	King2	Bacteria;Bacteroidetes;Bacteroidia;Bacteroidales;Porphyromonadaceae;Petrimonas;
	7	154	144	305	King2	Bacteria;Bacteroidetes;Bacteroidia;Bacteroidales;Porphyromonadaceae;Porphyromonas;
	8	96	27	131	King2	Bacteria;Bacteroidetes;Bacteroidia;Bacteroidales;Porphyromonadaceae;Proteiniphilum;
	1	3	0	4	King2	Bacteria;Bacteroidetes;Bacteroidia;Bacteroidales;vadinHA21;
	1	0	0	1	King2	Bacteria;Bacteroidetes;Flavobacteria;Flavobacteriales;Cryomorphaceae;Fluviicola;
	1	1	0	2	King2	Bacteria;Bacteroidetes;Flavobacteria;Flavobacteriales;Flavobacteriaceae;
	2	1	0	3	King2	Bacteria;Bacteroidetes;Flavobacteria;Flavobacteriales;Flavobacteriaceae;Aequorivita;
	1	0	0	1	King2	Bacteria;Bacteroidetes;Flavobacteria;Flavobacteriales;Flavobacteriaceae;Arenibacter;
	8	31	7	46	King2	Bacteria;Bacteroidetes;Flavobacteria;Flavobacteriales;Flavobacteriaceae;Chryseobacterium;
	4	13	1	18	King2	Bacteria;Bacteroidetes;Flavobacteria;Flavobacteriales;Flavobacteriaceae;Flavobacterium;
	1	3	1	5	King2	Bacteria;Bacteroidetes;Flavobacteria;Flavobacteriales;Flavobacteriaceae;Gelidibacter;
	1	1	0	2	King2	Bacteria;Bacteroidetes;Flavobacteria;Flavobacteriales;Flavobacteriaceae;Lacinutrix;
	3	2	0	5	King2	Bacteria;Bacteroidetes;Flavobacteria;Flavobacteriales;Flavobacteriaceae;Ornithobacterium;
	1	0	0	1	King2	Bacteria;Bacteroidetes;Flavobacteria;Flavobacteriales;Flavobacteriaceae;Weeksella;
	2	0	0	2	King2	Bacteria;Bacteroidetes;Sphingobacteria;Sphingobacteriales;Chitinophagaceae;uncultured;
	2	0	0	2	King2	Bacteria;Bacteroidetes;Sphingobacteria;Sphingobacteriales;Sphingobacteriaceae;Pedobacter;
	1	1	1	3	King2	Bacteria;Bacteroidetes;VC2.1 Bac22;
	3	3	3	9	King2	Bacteria;BD1-5;
	2	30	23	55	King2	Bacteria;Candidate division SR1;
	11	239	109	359	King2	Bacteria;Candidate division TM7;
	2	1	0	3	King2	Bacteria;Chloroflexi;Anaerolineae;Anaerolineales;Anaerolineaceae;uncultured;
	1	0	0	1	King2	Bacteria;Firmicutes;Bacilli;Bacillales;Planococcaceae;Incertae Sedis;
	1	0	0	1	King2	Bacteria;Firmicutes;Bacilli;Bacillales;Planococcaceae;Sporosarcina;
	1	0	0	1	King2	Bacteria;Firmicutes;Bacilli;Bacillales;Planococcaceae;uncultured;
	1	0	0	1	King2	Bacteria;Firmicutes;Bacilli;Lactobacillales;Carnobacteriaceae;uncultured;
	1	0	0	1	King2	Bacteria;Firmicutes;Bacilli;Lactobacillales;Lactobacillaceae;Lactobacillus;
	3	66	19	88	King2	Bacteria;Firmicutes;Bacilli;Lactobacillales;Leuconostocaceae;Leuconostoc;
	3	46	16	65	King2	Bacteria;Firmicutes;Bacilli;Lactobacillales;Leuconostocaceae;Weissella;
	5	18	0	23	King2	Bacteria;Firmicutes;Bacilli;Lactobacillales;Streptococcaceae;Lactococcus;
	9	431	430	870	King2	Bacteria;Firmicutes;Clostridia;Clostridiales;Clostridiaceae;Alkaliphilus;
	1	6	0	7	King2	Bacteria;Firmicutes;Clostridia;Clostridiales;Clostridiaceae;Caminicella;
	11	52	3	66	King2	Bacteria;Firmicutes;Clostridia;Clostridiales;Clostridiaceae;Clostridium;
	3	0	0	3	King2	Bacteria;Firmicutes;Clostridia;Clostridiales;Clostridiaceae;Clostridium;Candidatus Arthromitus;
	7	42	156	205	King2	Bacteria;Firmicutes;Clostridia;Clostridiales;Family XI Incertae Sedis;
	12	2483	4297	6792	King2	Bacteria;Firmicutes;Clostridia;Clostridiales;Family XI Incertae Sedis;Finegoldia;
	17	732	550	1299	King2	Bacteria;Firmicutes;Clostridia;Clostridiales;Family XI Incertae Sedis;Gallicola;
	4	32	3	39	King2	Bacteria;Firmicutes;Clostridia;Clostridiales;Family XI Incertae Sedis;Incertae Sedis;
	3	13	1	17	King2	Bacteria;Firmicutes;Clostridia;Clostridiales;Family XI Incertae Sedis;Parvimonas;
	27	336	160	523	King2	Bacteria;Firmicutes;Clostridia;Clostridiales;Family XI Incertae Sedis;Peptoniphilus;
	7	182	49	238	King2	Bacteria;Firmicutes;Clostridia;Clostridiales;Family XI Incertae Sedis;Soehngenia;
	1	8	6	15	King2	Bacteria;Firmicutes;Clostridia;Clostridiales;Family XI Incertae Sedis;Sporanaerobacter;
	1	6	0	7	King2	Bacteria;Firmicutes;Clostridia;Clostridiales;Family XI Incertae Sedis;Tepidimicrobium;
	9	88	50	147	King2	Bacteria;Firmicutes;Clostridia;Clostridiales;Family XI Incertae Sedis;Tissierella;
	2	33	2	37	King2	Bacteria;Firmicutes;Clostridia;Clostridiales;Family XI Incertae Sedis;uncultured;
	3	6	1	10	King2	Bacteria;Firmicutes;Clostridia;Clostridiales;Family XII Incertae Sedis;Fusibacter;
	16	214	172	402	King2	Bacteria;Firmicutes;Clostridia;Clostridiales;Family XII Incertae Sedis;Guggenheimella;
	1	0	0	1	King2	Bacteria;Firmicutes;Clostridia;Clostridiales;Family XIII Incertae Sedis;Anaerovorax;
	1	0	0	1	King2	Bacteria;Firmicutes;Clostridia;Clostridiales;Family XIII Incertae Sedis;uncultured;
	5	23	1	29	King2	Bacteria;Firmicutes;Clostridia;Clostridiales;Lachnospiraceae;Incertae Sedis;
	10	160	75	245	King2	Bacteria;Firmicutes;Clostridia;Clostridiales;Lachnospiraceae;uncultured;
	1	2	0	3	King2	Bacteria;Firmicutes;Clostridia;Clostridiales;livecontrolB21;
	1	1	0	2	King2	Bacteria;Firmicutes;Clostridia;Clostridiales;Peptococcaceae;Peptococcus;
	5	117	41	163	King2	Bacteria;Firmicutes;Clostridia;Clostridiales;Peptostreptococcaceae;Filifactor;
	2	4	3	9	King2	Bacteria;Firmicutes;Clostridia;Clostridiales;Peptostreptococcaceae;Incertae Sedis;
	5	171	121	297	King2	Bacteria;Firmicutes;Clostridia;Clostridiales;Proteiniborus;
	26	98	15	139	King2	Bacteria;Firmicutes;Clostridia;Clostridiales;Ruminococcaceae;Fastidiosipila;
	1	0	0	1	King2	Bacteria;Firmicutes;Clostridia;Clostridiales;Ruminococcaceae;Incertae Sedis;
	1	0	0	1	King2	Bacteria;Firmicutes;Clostridia;Clostridiales;Ruminococcaceae;Subdoligranulum;
	7	84	13	104	King2	Bacteria;Firmicutes;Clostridia;Clostridiales;Ruminococcaceae;uncultured;
	6	186	47	239	King2	Bacteria;Firmicutes;Clostridia;Clostridiales;Veillonellaceae;uncultured;
	1	1	0	2	King2	Bacteria;Firmicutes;Clostridia;Clostridiales;Veillonellaceae;Veillonella;
	12	265	101	378	King2	Bacteria;Firmicutes;Mollicutes;RF9;
	2	42	16	60	King2	Bacteria;Fusobacteria;Fusobacteria;Fusobacteriales;CFT112H7;
	7	251	331	589	King2	Bacteria;Fusobacteria;Fusobacteria;Fusobacteriales;Fusobacteriaceae;Fusobacterium;
	2	3	0	5	King2	Bacteria;Proteobacteria;Alphaproteobacteria;Rhodobacterales;Rhodobacteraceae;Paracoccus;
	3	1	0	4	King2	Bacteria;Proteobacteria;Alphaproteobacteria;Rhodobacterales;Rhodobacteraceae;Pseudorhodobacter;
	1	2	0	3	King2	Bacteria;Proteobacteria;Betaproteobacteria;Burkholderiales;Alcaligenaceae;Sutterella;
	1	0	0	1	King2	Bacteria;Proteobacteria;Betaproteobacteria;Burkholderiales;Burkholderiaceae;Ralstonia;
	1	0	0	1	King2	Bacteria;Proteobacteria;Betaproteobacteria;Burkholderiales;Comamonadaceae;Hydrogenophaga;
	1	2	0	3	King2	Bacteria;Proteobacteria;Betaproteobacteria;Burkholderiales;Comamonadaceae;Polaromonas;
	5	106	40	151	King2	Bacteria;Proteobacteria;Betaproteobacteria;Neisseriales;Neisseriaceae;Laribacter;
	1	26	1	28	King2	Bacteria;Proteobacteria;Betaproteobacteria;Neisseriales;Neisseriaceae;Neisseria;
	4	63	10	77	King2	Bacteria;Proteobacteria;Betaproteobacteria;Neisseriales;Neisseriaceae;uncultured;
	1	2	0	3	King2	Bacteria;Proteobacteria;Betaproteobacteria;Rhodocyclales;Rhodocyclaceae;Azospira;
	5	63	10	78	King2	Bacteria;Proteobacteria;Deltaproteobacteria;Desulfobacterales;Desulfobulbaceae;Desulfobulbus;
	1	1	0	2	King2	Bacteria;Proteobacteria;Deltaproteobacteria;Desulfuromonadales;GR-WP33-58;
	2	1	0	3	King2	Bacteria;Proteobacteria;Epsilonproteobacteria;Campylobacterales;Campylobacteraceae;Arcobacter;
	24	428	411	863	King2	Bacteria;Proteobacteria;Epsilonproteobacteria;Campylobacterales;Campylobacteraceae;Campylobacter;
	1	0	0	1	King2	Bacteria;Proteobacteria;Epsilonproteobacteria;Campylobacterales;Campylobacteraceae;Sulfurospirillum;
	6	14	1	21	King2	Bacteria;Proteobacteria;Epsilonproteobacteria;Campylobacterales;Helicobacteraceae;Helicobacter;
	1	0	0	1	King2	Bacteria;Proteobacteria;Epsilonproteobacteria;Campylobacterales;Helicobacteraceae;Sulfurovum;
	1	7	1	9	King2	Bacteria;Proteobacteria;Gammaproteobacteria;Cardiobacteriales;Cardiobacteriaceae;Suttonella;
	2	1	2	5	King2	Bacteria;Proteobacteria;Gammaproteobacteria;Legionellales;Coxiellaceae;Aquicella;
	2	16	10	28	King2	Bacteria;Proteobacteria;Gammaproteobacteria;NKB5;
	1	4	0	5	King2	Bacteria;Proteobacteria;Gammaproteobacteria;Pseudomonadales;Moraxellaceae;Psychrobacter;
	1	23	2	26	King2	Bacteria;Proteobacteria;Gammaproteobacteria;Thiotrichales;Francisellaceae;Francisella;
	1	18	1	20	King2	Bacteria;Proteobacteria;Gammaproteobacteria;Thiotrichales;Piscirickettsiaceae;Methylophaga;
	1	1	0	2	King2	Bacteria;Proteobacteria;Gammaproteobacteria;Xanthomonadales;Xanthomonadaceae;Lysobacter;
	1	1	0	2	King2	Bacteria;Synergistetes;Synergistia;Synergistales;Synergistaceae;Jonquetella;
	42	533	429	1004	King2	Unclassified;
	1	32	6	39	King3	Bacteria;Bacteroidetes;Bacteroidia;Bacteroidales;gir-aah93h0;
	1	1	0	2	King3	Bacteria;Bacteroidetes;Bacteroidia;Bacteroidales;Marinilabiaceae;
	1	1	0	2	King3	Bacteria;Bacteroidetes;Bacteroidia;Bacteroidales;Porphyromonadaceae;Dysgonomonas;
	4	20	6	30	King3	Bacteria;Bacteroidetes;Bacteroidia;Bacteroidales;Porphyromonadaceae;Paludibacter;
	26	881	435	1342	King3	Bacteria;Bacteroidetes;Bacteroidia;Bacteroidales;Porphyromonadaceae;Petrimonas;
	10	159	56	225	King3	Bacteria;Bacteroidetes;Bacteroidia;Bacteroidales;Porphyromonadaceae;Porphyromonas;
	6	31	11	48	King3	Bacteria;Bacteroidetes;Bacteroidia;Bacteroidales;Porphyromonadaceae;Proteiniphilum;
	2	2	0	4	King3	Bacteria;Bacteroidetes;Bacteroidia;Bacteroidales;Prevotellaceae;Prevotella;
	2	42	15	59	King3	Bacteria;Bacteroidetes;Bacteroidia;Bacteroidales;vadinHA21;
	3	1	0	4	King3	Bacteria;Bacteroidetes;Flavobacteria;Flavobacteriales;Cryomorphaceae;Fluviicola;
	2	2	0	4	King3	Bacteria;Bacteroidetes;Flavobacteria;Flavobacteriales;Flavobacteriaceae;
	1	2	0	3	King3	Bacteria;Bacteroidetes;Flavobacteria;Flavobacteriales;Flavobacteriaceae;Aequorivita;
	3	6	6	15	King3	Bacteria;Bacteroidetes;Flavobacteria;Flavobacteriales;Flavobacteriaceae;Bergeyella;
	28	141	35	204	King3	Bacteria;Bacteroidetes;Flavobacteria;Flavobacteriales;Flavobacteriaceae;Chryseobacterium;
	1	7	0	8	King3	Bacteria;Bacteroidetes;Flavobacteria;Flavobacteriales;Flavobacteriaceae;Coenonia;
	12	141	22	175	King3	Bacteria;Bacteroidetes;Flavobacteria;Flavobacteriales;Flavobacteriaceae;Flavobacterium;
	2	0	0	2	King3	Bacteria;Bacteroidetes;Flavobacteria;Flavobacteriales;Flavobacteriaceae;Gelidibacter;
	2	4	0	6	King3	Bacteria;Bacteroidetes;Flavobacteria;Flavobacteriales;Flavobacteriaceae;Ornithobacterium;
	5	17	2	24	King3	Bacteria;Bacteroidetes;Flavobacteria;Flavobacteriales;Flavobacteriaceae;Weeksella;
	4	3	0	7	King3	Bacteria;Bacteroidetes;Sphingobacteria;Sphingobacteriales;Chitinophagaceae;uncultured;
	1	1	0	2	King3	Bacteria;Bacteroidetes;Sphingobacteria;Sphingobacteriales;Cytophagaceae;Leadbetterella;
	1	10	0	11	King3	Bacteria;Bacteroidetes;Sphingobacteria;Sphingobacteriales;E6aC02;
	1	1	0	2	King3	Bacteria;Bacteroidetes;Sphingobacteria;Sphingobacteriales;Sphingobacteriaceae;Pedobacter;
	2	3	0	5	King3	Bacteria;Bacteroidetes;Sphingobacteria;Sphingobacteriales;Sphingobacteriaceae;Sphingobacterium;
	1	67	48	116	King3	Bacteria;Bacteroidetes;VC2.1 Bac22;
	11	149	185	345	King3	Bacteria;Candidate division SR1;
	11	98	41	150	King3	Bacteria;Candidate division TM7;
	2	3	0	5	King3	Bacteria;Chloroflexi;Anaerolineae;Anaerolineales;Anaerolineaceae;uncultured;
	1	0	0	1	King3	Bacteria;Firmicutes;Bacilli;Lactobacillales;Carnobacteriaceae;Trichococcus;
	1	0	0	1	King3	Bacteria;Firmicutes;Bacilli;Lactobacillales;Carnobacteriaceae;uncultured;
	3	28	3	34	King3	Bacteria;Firmicutes;Bacilli;Lactobacillales;Leuconostocaceae;Leuconostoc;
	4	79	45	128	King3	Bacteria;Firmicutes;Bacilli;Lactobacillales;Leuconostocaceae;Weissella;
	3	4	1	8	King3	Bacteria;Firmicutes;Bacilli;Lactobacillales;Streptococcaceae;Lactococcus;
	3	112	38	153	King3	Bacteria;Firmicutes;Clostridia;Clostridiales;Clostridiaceae;Alkaliphilus;
	1	0	0	1	King3	Bacteria;Firmicutes;Clostridia;Clostridiales;Clostridiaceae;Clostridium;
	1	28	22	51	King3	Bacteria;Firmicutes;Clostridia;Clostridiales;Family XI Incertae Sedis;
	5	371	427	803	King3	Bacteria;Firmicutes;Clostridia;Clostridiales;Family XI Incertae Sedis;Finegoldia;
	11	292	130	433	King3	Bacteria;Firmicutes;Clostridia;Clostridiales;Family XI Incertae Sedis;Gallicola;
	3	21	3	27	King3	Bacteria;Firmicutes;Clostridia;Clostridiales;Family XI Incertae Sedis;Helcococcus;
	1	6	6	13	King3	Bacteria;Firmicutes;Clostridia;Clostridiales;Family XI Incertae Sedis;Incertae Sedis;
	1	1	0	2	King3	Bacteria;Firmicutes;Clostridia;Clostridiales;Family XI Incertae Sedis;Parvimonas;
	14	117	76	207	King3	Bacteria;Firmicutes;Clostridia;Clostridiales;Family XI Incertae Sedis;Peptoniphilus;
	1	6	1	8	King3	Bacteria;Firmicutes;Clostridia;Clostridiales;Family XI Incertae Sedis;Soehngenia;
	3	29	18	50	King3	Bacteria;Firmicutes;Clostridia;Clostridiales;Family XI Incertae Sedis;Tissierella;
	2	2	0	4	King3	Bacteria;Firmicutes;Clostridia;Clostridiales;Family XI Incertae Sedis;uncultured;
	11	130	36	177	King3	Bacteria;Firmicutes;Clostridia;Clostridiales;Family XII Incertae Sedis;Guggenheimella;
	2	3	2	7	King3	Bacteria;Firmicutes;Clostridia;Clostridiales;Family XIII Incertae Sedis;Anaerovorax;
	3	8	0	11	King3	Bacteria;Firmicutes;Clostridia;Clostridiales;Family XIII Incertae Sedis;Mogibacterium;
	1	0	0	1	King3	Bacteria;Firmicutes;Clostridia;Clostridiales;Family XIII Incertae Sedis;uncultured;
	1	0	0	1	King3	Bacteria;Firmicutes;Clostridia;Clostridiales;Lachnospiraceae;Blautia;
	3	3	2	8	King3	Bacteria;Firmicutes;Clostridia;Clostridiales;Lachnospiraceae;Incertae Sedis;
	8	28	5	41	King3	Bacteria;Firmicutes;Clostridia;Clostridiales;Lachnospiraceae;uncultured;
	1	18	1	20	King3	Bacteria;Firmicutes;Clostridia;Clostridiales;Peptostreptococcaceae;Filifactor;
	1	2	0	3	King3	Bacteria;Firmicutes;Clostridia;Clostridiales;Peptostreptococcaceae;Incertae Sedis;
	2	24	8	34	King3	Bacteria;Firmicutes;Clostridia;Clostridiales;Proteiniborus;
	5	2	0	7	King3	Bacteria;Firmicutes;Clostridia;Clostridiales;Ruminococcaceae;Fastidiosipila;
	8	57	16	81	King3	Bacteria;Firmicutes;Clostridia;Clostridiales;Ruminococcaceae;uncultured;
	2	12	2	16	King3	Bacteria;Firmicutes;Clostridia;Clostridiales;Veillonellaceae;uncultured;
	5	60	29	94	King3	Bacteria;Firmicutes;Mollicutes;Mycoplasmatales;Mycoplasmataceae;Mycoplasma;
	2	0	0	2	King3	Bacteria;Firmicutes;Mollicutes;Mycoplasmatales;Mycoplasmataceae;Ureaplasma;
	7	20	0	27	King3	Bacteria;Firmicutes;Mollicutes;RF9;
	3	17	1	21	King3	Bacteria;Fusobacteria;Fusobacteria;Fusobacteriales;Fusobacteriaceae;Fusobacterium;
	1	17	9	27	King3	Bacteria;Fusobacteria;Fusobacteria;Fusobacteriales;Leptotrichiaceae;Streptobacillus;
	2	0	0	2	King3	Bacteria;Proteobacteria;Alphaproteobacteria;Rhodobacterales;Rhodobacteraceae;Paracoccus;
	1	0	0	1	King3	Bacteria;Proteobacteria;Alphaproteobacteria;Rhodobacterales;Rhodobacteraceae;Pseudorhodobacter;
	1	0	0	1	King3	Bacteria;Proteobacteria;Alphaproteobacteria;Rhodobacterales;Rhodobacteraceae;uncultured;
	1	0	0	1	King3	Bacteria;Proteobacteria;Alphaproteobacteria;Sphingomonadales;Sphingomonadaceae;Sandarakinorhabdus;
	1	0	0	1	King3	Bacteria;Proteobacteria;Alphaproteobacteria;Sphingomonadales;Sphingomonadaceae;Sphingopyxis;
	1	0	0	1	King3	Bacteria;Proteobacteria;Deltaproteobacteria;Desulfuromonadales;GR-WP33-58;
	3	9	2	14	King3	Bacteria;Proteobacteria;Epsilonproteobacteria;Campylobacterales;Campylobacteraceae;Arcobacter;
	9	221	159	389	King3	Bacteria;Proteobacteria;Epsilonproteobacteria;Campylobacterales;Campylobacteraceae;Campylobacter;
	1	0	0	1	King3	Bacteria;Proteobacteria;Epsilonproteobacteria;Campylobacterales;Campylobacteraceae;Sulfurospirillum;
	7	53	53	113	King3	Bacteria;Proteobacteria;Epsilonproteobacteria;Campylobacterales;Helicobacteraceae;Helicobacter;
	1	9	0	10	King3	Bacteria;Proteobacteria;Gammaproteobacteria;Enterobacteriales;Enterobacteriaceae;Enteric Bacteria cluster;
	1	0	0	1	King3	Bacteria;Proteobacteria;Gammaproteobacteria;NKB5;
	2	8	0	10	King3	Bacteria;Spirochaetes;Spirochaetes;Spirochaetales;Spirochaetaceae;Treponema;
	1	0	0	1	King3	Bacteria;Synergistetes;Synergistia;Synergistales;Synergistaceae;Jonquetella;
	22	311	170	503	King3	Unclassified;
	1	1	0	2	King4	Bacteria;Bacteroidetes;Bacteroidia;Bacteroidales;Porphyromonadaceae;Porphyromonas;
	1	0	0	1	King4	Bacteria;Bacteroidetes;Bacteroidia;Bacteroidales;Porphyromonadaceae;Proteiniphilum;
	1	10	0	11	King4	Bacteria;Firmicutes;Bacilli;Lactobacillales;Enterococcaceae;Catellicoccus;
	1	1	0	2	King4	Bacteria;Firmicutes;Bacilli;Lactobacillales;Lactobacillaceae;Lactobacillus;
	1	15	1	17	King4	Bacteria;Firmicutes;Bacilli;Lactobacillales;Leuconostocaceae;Leuconostoc;
	4	25	10	39	King4	Bacteria;Firmicutes;Bacilli;Lactobacillales;Leuconostocaceae;Weissella;
	3	7	0	10	King4	Bacteria;Firmicutes;Bacilli;Lactobacillales;Streptococcaceae;Lactococcus;
	10	110	7	127	King4	Bacteria;Firmicutes;Clostridia;Clostridiales;Clostridiaceae;Clostridium;
	2	10	6	18	King4	Bacteria;Firmicutes;Clostridia;Clostridiales;Lachnospiraceae;Epulopiscium;
	16	193	46	255	King4	Bacteria;Firmicutes;Clostridia;Clostridiales;Lachnospiraceae;Incertae Sedis;
	1	0	0	1	King4	Bacteria;Firmicutes;Clostridia;Clostridiales;Lachnospiraceae;Roseburia;
	10	132	19	161	King4	Bacteria;Firmicutes;Clostridia;Clostridiales;Peptostreptococcaceae;Incertae Sedis;
	2	60	19	81	King4	Bacteria;Firmicutes;Clostridia;Clostridiales;Peptostreptococcaceae;uncultured;
	4	50	5	59	King4	Bacteria;Firmicutes;Clostridia;Clostridiales;Ruminococcaceae;Anaerotruncus;
	1	10	0	11	King4	Bacteria;Firmicutes;Clostridia;Clostridiales;Ruminococcaceae;uncultured;
	1	0	0	1	King4	Bacteria;Firmicutes;Clostridia;Clostridiales;Veillonellaceae;Veillonella;
	1	39	3	43	King4	Bacteria;Firmicutes;Mollicutes;Mycoplasmatales;Mycoplasmataceae;Mycoplasma;
	5	27	4	36	King4	Bacteria;Firmicutes;Mollicutes;Mycoplasmatales;Mycoplasmataceae;Ureaplasma;
	1	0	0	1	King4	Bacteria;Firmicutes;Mollicutes;RF9;
	19	150	69	238	King4	Bacteria;Fusobacteria;Fusobacteria;Fusobacteriales;CFT112H7;
	57	2465	2086	4608	King4	Bacteria;Fusobacteria;Fusobacteria;Fusobacteriales;Fusobacteriaceae;Fusobacterium;
	1	3	0	4	King4	Bacteria;Proteobacteria;Betaproteobacteria;Neisseriales;Neisseriaceae;Microvirgula;
	2	2	0	4	King4	Bacteria;Proteobacteria;Betaproteobacteria;Neisseriales;Neisseriaceae;uncultured;
	3	0	0	3	King4	Bacteria;Proteobacteria;Epsilonproteobacteria;Campylobacterales;Campylobacteraceae;Arcobacter;
	2	0	0	2	King4	Bacteria;Proteobacteria;Epsilonproteobacteria;Campylobacterales;Campylobacteraceae;Campylobacter;
	6	31	22	59	King4	Bacteria;Proteobacteria;Epsilonproteobacteria;Campylobacterales;Helicobacteraceae;Helicobacter;
	1	0	0	1	King4	Unclassified;
